# Supplementary material for: A compound combination screening approach with potential to identify new treatment options for paediatric acute myeloid leukaemia
Source: Sci Rep. 2020 Oct 28;10:18514. doi: 10.1038/s41598-020-75453-3 (PMC7595190; doi:10.1038/s41598-020-75453-3)
Supplement: Supplementary file 4 — Supplementary Table 1. [file 41598_2020_75453_MOESM4_ESM.xlsx]

## Sheet: Single Agents
Number	Drug ID	Compound Name
1	S1001	Navitoclax (ABT-263)
2	S1002	ABT-737
3	S1029	Lenalidomide (CC-5013)
4	S1057	Obatoclax Mesylate (GX15-070)
5	S1061	Nutlin-3
6	S1071	HA14-1
7	S1121	TW-37
8	S1130	YM155 (Sepantronium Bromide)
9	S1172	JNJ-26854165 (Serdemetan)
10	S1193	Thalidomide
11	S1290	Celastrol
12	S1421	Staurosporine
13	S1491	Fludarabine
14	S1567	Pomalidomide
15	S2228	Belnacasan (VX-765)
16	S2423	(S)-10-Hydroxycamptothecin
17	S2738	PAC-1
18	S2757	Evofosfamide (TH-302)
19	S2812	AT101
20	S2927	Apoptosis Activator 2
21	S2929	Pifithrin-α (PFTα) HBr
22	S2930	Pifithrin-μ
23	S4900	Tenovin-6
24	S4920	b-AP15
25	S7009	LCL161
26	S7010	GDC-0152
27	S7015	Birinapant
28	S7025	Embelin
29	S7030	RG-7112
30	S7033	GSK2656157
31	S7149	NSC 319726
32	S7205	Idasanutlin (RG-7388)
33	S7307	GSK2606414
34	S7326	Tasisulam
35	S7331	K-Ras(G12C) inhibitor 12
36	S7358	Poziotinib (HM781-36B)
37	S7386	MG-101 (ALLN)
38	S7396	Calpeptin
39	S7400	ISRIB (trans-isomer)
40	S7465	FTI 277 HCl
41	S7489	YH239-EE
42	S7531	UMI-77
43	S7536	Lorlatinib?(PF-6463922)
44	S7576	UNC2025
45	S7577	AGK2
46	S7584	LRRK2-IN-1
47	S7611	EI1
48	S7619	MI-3 (Menin-MLL Inhibitor)
49	S7620	GSK1324726A (I-BET726)
50	S7634	Cerdulatinib (PRT062070, PRT2070)
51	S7636	SU9516
52	S7649	MI-773 (SAR405838)
53	S7653	PND-1186 (VS-4718)
54	S7654	Defactinib (VS-6063)
55	S7656	CPI-360
56	S7668	Picropodophyllin (PPP)
57	S7669	NPS-1034
58	S7672	Omaveloxolone (RTA-408)
59	S7673	L-685,458
60	S7675	PF-4989216
61	S7680	SP2509
62	S7685	SecinH3
63	S7689	BG45
64	S7697	LY2409881
65	S7720	SBE 13 HCl
66	S7721	Monomethyl auristatin E (MMAE)
67	S7747	Ro-3306
68	S7776	Akti-1/2
69	S7781	Sunitinib
70	S7782	Dasatinib Monohydrate
71	S7790	A-1210477
72	S7793	Purvalanol A
73	S7818	Pexidartinib (PLX3397)
74	S7846	TP-0903
75	S7888	Spautin-1
76	S7898	GSK621
77	S7912	BMS202 (PD-1/PD-L1 inhibitor 2)
78	S7915	BIO-acetoxime
79	S7922	Tiplaxtinin (PAI-039)
80	S8000	Tenovin-1
		0
		0
		0
		0
		0
		0
		0
		0
		0
		0
		0
		0
		0
		0
		0
		0
		0
		0
		0
		0
		0
		0
		0
		0
		0
		0
		0
		0
		0
		0
		0
		0
		0
		0
		0
		0
		0
		0
		0
		0
		0
		0
		0
		0
		0
		0
		0
		0
		0
		0
		0
		0
		0
		0
		0
		0
		0
		0
		0
		0
		0
		0
		0
		0
		0
		0
		0
		0
		0
		0
		0
		0
		0
		0
		0
		0
		0
		0
		0
		0
		0
		0
		0
		0
		0
		0
		0
		0
		0
		0
		0
		0
		0
		0
		0
		0
		0
		0
		0
		0
		0
		0
		0
		0
		0
		0
		0
		0
		0
		0
		0
		0
		0
		0
		0
		0
		0
		0
		0
		0
		0
		0
		0
		0
		0
		0
		0
		0
		0
		0
		0
		0
		0
		0
		0
		0
		0
		0
		0
		0
		0
		0
		0
		0
		0
		0
		0
		0
		0
		0
		0
		0
		0
		0
		0
		0
		0
		0
		0
		0
		0
		0
		0
		0
		0
		0
		0
		0
		0
		0
		0
		0
		0
		0
		0
		0
		0
		0
		0
		0
		0
		0
		0
		0
		0
		0
		0
		0
		0
		0
		0
		0
		0
		0
		0
		0
		0
		0
		0
		0
		0
		0
		0
		0
		0
		0
		0
		0
		0
		0
		0
		0
		0
		0
		0
		0
		0
		0
		0
		0
		0
		0
		0
		0
		0
		0
		0
		0
		0
		0
		0
		0
		0
		0
		0
		0
		0
		0
		0
		0
		0
		0
		0
		0
		0
		0
		0
		0
		0
		0
		0
		0
		0
		0
		0
		0
		0
		0
		0
		0
		0
		0
		0
		0
		0
		0
		0
		0
		0
		0
		0
		0
		0
		0
		0
		0
		0
		0
		0
		0
		0
		0
		0
		0
		0
		0
		0
		0
		0
		0
		0
		0
		0
		0
		0
		0
		0
		0
		0
		0
		0
		0
		0
		0
		0
		0
		0
		0
		0
		0
		0
		0
		0
		0
		0
		0
		0
		0
		0
		0
		0
		0
		0
		0
		0
		0
		0
		0
		0
		0
		0
		0
		0
		0
		0
		0
		0
		0
		0
		0
		0
		0
		0
		0
		0
		0
		0
		0
		0
		0
		0
		0
		0
		0
		0
		0
		0
		0
		0
		0
		0
		0
		0
		0
		0
		0
		0
		0
		0
		0
		0
		0
		0
		0
		0
		0
		0
		0
		0
		0
		0
		0
		0
		0
		0
		0
		0
		0
		0
		0
		0
		0
		0
		0
		0
		0
		0
		0
		0
		0
		0
		0

## Sheet: Combination wells
	Compound 1	Compound 2	Compound 3	Compound 4	Compound 5	Compound 6	Compound 7	Compound 8	Compound 9	Compound 10
Well 1	10	11	13	20	22	55	58	61	68	72
Well 2	4	21	25	28	29	37	47	60	66	72
Well 3	5	16	24	27	36	43	49	52	53	72
Well 4	3	26	41	42	45	51	54	70	71	72
Well 5	6	14	19	31	35	39	56	62	67	72
Well 6	2	18	33	34	38	40	44	50	57	72
Well 7	1	9	23	30	48	59	63	64	69	72
Well 8	2	7	8	9	13	15	17	19	22	24
Well 9	1	3	4	10	11	12	14	18	23	24
Well 10	24	26	31	34	35	37	38	61	74	80
Well 11	24	25	54	56	58	63	64	67	77	79
Well 12	24	29	39	45	47	48	50	68	71	75
Well 13	24	41	42	57	59	62	70	73	76	78
Well 14	24	28	30	32	33	44	46	55	60	69
Well 15	13	18	23	28	40	45	53	56	60	78
Well 16	13	29	31	36	37	52	62	65	75	80
Well 17	13	26	30	38	39	43	54	59	69	70
Well 18	13	14	32	48	49	57	67	71	74	76
Well 19	13	16	21	25	33	34	41	42	46	66
Well 20	13	27	35	44	47	50	63	64	73	77
Well 21	55	59	62	63	64	65	67	71	73	77
Well 22	1	3	19	21	29	39	43	51	54	55
Well 23	8	9	15	16	23	25	31	36	50	55
Well 24	7	12	18	26	35	41	45	48	53	55
Well 25	6	17	27	34	38	40	42	49	52	55
Well 26	55	56	57	70	74	75	76	78	79	80
Well 27	3	4	7	9	16	19	20	26	27	32
Well 28	5	8	11	12	15	17	23	25	31	32
Well 29	32	45	52	56	62	64	65	72	78	80
Well 30	32	35	38	40	43	51	53	61	73	75
Well 31	32	34	36	37	39	47	54	68	70	77
Well 32	7	10	25	28	38	40	57	70	78	79
Well 33	7	14	29	46	51	52	54	60	68	77
Well 34	7	21	36	42	47	61	62	72	73	75
Well 35	7	31	37	39	43	63	64	71	74	76
Well 36	7	11	34	44	49	56	59	65	67	80
Well 37	6	10	21	22	23	25	39	57	61	65
Well 38	23	37	42	43	46	52	54	66	74	79
Well 39	23	26	27	29	33	34	38	41	49	73
Well 40	23	35	51	58	62	67	68	70	75	76
Well 41	9	12	15	27	28	33	35	38	58	65
Well 42	5	16	17	20	40	43	48	51	53	65
Well 43	69	71	73	74	75	76	77	78	79	80
Well 44	2	3	14	18	24	26	46	50	60	65
Well 45	1	4	8	19	30	41	42	47	54	65
Well 46	11	31	34	37	47	56	57	65	68	69
Well 47	2	3	7	8	10	15	20	27	66	69
Well 48	51	56	57	59	63	64	66	74	78	80
Well 49	16	19	25	35	41	42	49	50	61	69
Well 50	5	6	14	18	21	22	40	58	62	69
Well 51	4	12	29	36	45	51	52	53	67	69
Well 52	9	10	27	31	33	34	44	49	50	51
Well 53	6	11	13	18	22	24	25	28	47	51
Well 54	45	46	57	58	59	61	66	73	77	79
Well 55	1	9	10	11	22	25	33	37	44	45
Well 56	5	6	8	14	16	17	27	30	34	45
Well 57	1	5	9	11	32	38	44	49	62	66
Well 58	17	18	26	30	35	36	40	50	65	66
Well 59	6	14	19	22	31	39	48	53	55	66
Well 60	22	29	41	50	52	63	67	76	79	80
Well 61	2	9	10	18	22	28	33	34	41	43
Well 62	22	26	30	36	38	49	54	60	73	77
Well 63	22	32	35	42	46	59	71	74	75	78
Well 64	4	5	10	16	23	41	42	43	53	77
Well 65	2	9	15	20	21	28	33	48	72	77
Well 66	1	3	6	11	12	18	19	31	40	77
Well 67	43	44	47	50	56	57	58	60	62	80
Well 68	5	6	9	10	28	35	40	44	48	54
Well 69	38	45	46	47	48	56	63	68	71	76
Well 70	2	12	15	16	18	20	27	31	53	54
Well 71	1	2	4	8	12	22	36	41	42	56
Well 72	3	5	10	15	16	17	26	27	30	56
Well 73	19	23	36	37	46	60	68	75	78	79
Well 74	19	28	34	38	52	57	71	74	76	80
Well 75	19	33	44	45	58	59	63	64	70	73
Well 76	10	19	36	46	52	62	63	71	75	80
Well 77	10	29	32	47	59	60	67	73	74	76
Well 78	6	8	11	15	17	30	43	61	67	78
Well 79	5	20	26	29	31	33	44	47	49	78
Well 80	1	2	3	12	14	16	34	39	58	78
Well 81	11	14	15	17	20	31	32	37	40	41
Well 82	33	53	56	61	62	67	71	75	76	79
Well 83	3	8	11	26	30	35	39	44	47	52
Well 84	1	2	9	18	20	21	25	33	48	52
Well 85	25	27	30	43	62	71	73	74	76	80
Well 86	5	15	40	41	44	50	65	68	72	74
Well 87	3	4	8	9	12	16	18	20	36	74
Well 88	1	2	6	17	21	33	45	53	58	74
Well 89	2	12	15	16	17	20	26	28	34	62
Well 90	18	29	37	39	42	49	68	70	73	80
Well 91	4	5	11	15	20	34	36	41	42	64
Well 92	2	3	8	16	18	21	26	28	49	64
Well 93	6	10	14	17	29	40	53	60	61	64
Well 94	2	4	5	6	14	20	25	26	41	75
Well 95	3	9	11	15	16	30	34	54	64	75
Well 96	1	8	12	17	18	28	44	49	66	75
Well 97	5	6	8	14	17	18	21	32	61	63
Well 98	2	4	12	17	28	36	40	50	52	59
Well 99	2	12	16	26	34	40	42	49	53	63
Well 100	3	6	8	14	16	18	20	27	37	59
Well 101	27	39	46	48	57	61	67	68	70	75
Well 102	12	13	21	43	47	60	68	72	76	80
Well 103	12	37	46	57	61	64	70	71	73	79
Well 104	21	24	35	38	44	50	59	67	78	79
Well 105	31	42	45	46	58	59	60	70	73	79
Well 106	2	8	11	15	16	17	18	58	60	71
Well 107	4	5	6	20	21	23	40	44	66	71
Well 108	17	47	54	57	68	69	70	72	76	80
Well 109	2	3	8	9	16	26	28	30	59	68
Well 110	11	21	27	48	53	63	70	73	74	76
Well 111	1	2	3	4	9	28	44	52	54	61
Well 112	9	42	53	56	57	67	73	76	79	80
Well 113	9	14	29	39	46	47	60	70	71	78
Well 114	14	28	33	36	38	42	44	73	79	80
Well 115	4	7	26	29	30	36	41	48	52	58
Well 116	8	29	33	40	46	48	57	62	77	79
Well 117	5	19	37	46	55	59	67	70	76	79
Well 118	1	2	3	16	18	26	28	40	66	67
Well 119	2	23	29	35	47	51	55	70	73	79
Well 120	1	4	6	8	15	16	20	22	50	70
Well 121	3	8	25	30	37	44	46	47	50	53
Well 122	4	31	35	49	57	62	68	78	79	80
Well 123	4	13	33	38	39	46	55	63	73	76
Well 124	3	6	13	17	18	20	39	65	72	79
Well 125	1	11	15	16	26	27	30	32	34	79
Well 126	1	3	5	15	16	20	26	30	36	57
Well 127	3	22	33	38	48	62	63	73	76	80
Well 128	1	5	6	8	15	16	17	20	52	73
Well 129	20	35	38	45	56	60	63	67	76	80
Well 130	2	6	8	15	26	36	40	65	66	76
Well 131	15	39	45	46	47	49	51	59	63	80
Well 132	1	7	13	35	46	60	68	71	76	80
Well 133	6	12	18	20	34	39	42	44	59	72
Well 134	8	11	21	32	34	42	46	48	60	78
Well 135	16	20	25	38	43	47	49	59	66	76
Well 136	6	7	8	12	21	23	27	41	51	68
Well 137	20	21	22	28	41	46	53	65	78	80
Well 138	6	13	14	18	28	30	38	41	43	45
Well 139	7	17	21	30	31	53	58	60	70	80
Well 140	5	6	18	20	22	25	54	68	77	80
Well 141	7	15	23	33	37	38	44	46	63	66
Well 142	2	8	11	15	50	52	62	64	65	77
Well 143	5	15	17	22	31	32	48	51	60	65
Well 144	15	30	32	38	51	58	60	62	64	76
Well 145	2	7	11	12	23	24	29	30	39	65
Well 146	23	24	32	33	39	41	46	62	65	80
Well 147	17	21	29	39	40	53	54	59	60	68
Well 148	6	15	16	21	32	37	47	65	72	76
Well 149	7	15	27	28	31	44	58	65	66	72
Well 150	6	7	28	39	49	50	51	58	66	72
Well 151	20	24	44	46	47	51	52	58	62	80
Well 152	16	21	27	33	37	40	46	54	60	63
Well 153	6	15	18	21	22	27	29	44	51	54
Well 154	5	7	17	21	27	29	33	70	77	78
Well 155	2	5	29	37	51	52	62	64	68	72
Well 156	2	6	8	17	18	22	40	46	68	78
Well 157	5	18	22	29	39	40	47	54	65	72
Well 158	8	16	38	44	48	54	68	72	76	80
Well 159	2	5	29	37	51	52	62	64	68	72
Well 160	5	41	46	50	52	54	56	58	66	78
Supplementary Table 1 Details of 80 compounds used in multiplex screen (Selleckchem apoptosis compound library) and multiplex screen design
