# Supplementary material for: A compound combination screening approach with potential to identify new treatment options for paediatric acute myeloid leukaemia
Source: Sci Rep. 2020 Oct 28;10:18514. doi: 10.1038/s41598-020-75453-3 (PMC7595190; doi:10.1038/s41598-020-75453-3)
Supplement: Supplementary file 5 — Supplementary Table 2. [file 41598_2020_75453_MOESM5_ESM.xlsx]

## Sheet: NORM EFS groups DEGs 
Gene ID	baseMean	log2FoldChange	lfcSE	stat	pvalue	padj	Symbol	Entrez	NORM_R10	NORM_IF22	NORM_IF29	NORM_C7	NORM_C8	NORM_R21
ENSG00000164659	522.081	8.63837	1.21313	6.44301	1.17128e-10	1.19296e-06	KIAA1324L	222223	1681.96	1353.21	96.0143	0	0	1.30466
ENSG00000267073	20.0672	-2.83603	1.63707	-6.4377	1.21297e-10	1.19296e-06	NA	NA	0	0	0	120.403	0	0
ENSG00000170091	18.7808	-2.77583	1.63696	-6.34999	2.15325e-10	1.41182e-06	NSG2	51617	0	0	0	112.685	0	0
ENSG00000101342	17.7804	2.61871	1.6359	5.87185	4.30969e-09	2.99403e-06	TLDC2	140711	0	0	106.683	0	0	0
ENSG00000112309	1879.33	7.5008	1.46025	6.11372	9.7338e-10	2.99403e-06	B3GAT2	135152	8868.15	0.774148	2407.03	0	0	0
ENSG00000158485	14.4504	-2.53638	1.63443	-6.00285	1.93884e-09	2.99403e-06	CD1B	910	0	0	0	0	86.7022	0
ENSG00000169075	18.4472	2.65116	1.63625	5.91813	3.25631e-09	2.99403e-06	NA	NA	0	0	110.683	0	0	0
ENSG00000170615	17.3359	2.59623	1.63561	5.83898	5.25203e-09	2.99403e-06	SLC26A5	375611	0	0	104.016	0	0	0
ENSG00000199700	18.2249	2.6405	1.63614	5.90305	3.56841e-09	2.99403e-06	NA	NA	0	0	109.35	0	0	0
ENSG00000200693	18.4472	2.65116	1.63625	5.91813	3.25631e-09	2.99403e-06	NA	NA	0	0	110.683	0	0	0
ENSG00000203511	17.1137	2.58473	1.63545	5.82281	5.78666e-09	2.99403e-06	NA	NA	0	0	102.682	0	0	0
ENSG00000204618	17.5582	2.60756	1.63576	5.85587	4.74515e-09	2.99403e-06	RNF39	80352	0	0	105.349	0	0	0
ENSG00000207362	18.4472	2.65116	1.63625	5.91813	3.25631e-09	2.99403e-06	NA	NA	0	0	110.683	0	0	0
ENSG00000212338	17.7804	2.61871	1.6359	5.87185	4.30969e-09	2.99403e-06	NA	NA	0	0	106.683	0	0	0
ENSG00000213046	17.7804	2.61871	1.6359	5.87185	4.30969e-09	2.99403e-06	NA	NA	0	0	106.683	0	0	0
ENSG00000229939	18.4472	2.65116	1.63625	5.91813	3.25631e-09	2.99403e-06	NA	NA	0	0	110.683	0	0	0
ENSG00000230911	17.1137	2.58473	1.63545	5.82281	5.78666e-09	2.99403e-06	NA	NA	0	0	102.682	0	0	0
ENSG00000231296	16.8914	2.57305	1.63529	5.80614	6.39295e-09	2.99403e-06	NA	NA	0	0	101.348	0	0	0
ENSG00000231578	18.4472	2.65116	1.63625	5.91813	3.25631e-09	2.99403e-06	NA	NA	0	0	110.683	0	0	0
ENSG00000232439	17.7804	2.61871	1.6359	5.87185	4.30969e-09	2.99403e-06	NA	NA	0	0	106.683	0	0	0
ENSG00000233028	17.5582	2.60756	1.63576	5.85587	4.74515e-09	2.99403e-06	NA	NA	0	0	105.349	0	0	0
ENSG00000234136	17.1137	2.58473	1.63545	5.82281	5.78666e-09	2.99403e-06	NA	NA	0	0	102.682	0	0	0
ENSG00000234149	17.5582	2.60756	1.63576	5.85587	4.74515e-09	2.99403e-06	NA	NA	0	0	105.349	0	0	0
ENSG00000234193	18.2249	2.6405	1.63614	5.90305	3.56841e-09	2.99403e-06	NA	NA	0	0	109.35	0	0	0
ENSG00000234531	18.2249	2.6405	1.63614	5.90305	3.56841e-09	2.99403e-06	NA	NA	0	0	109.35	0	0	0
ENSG00000237483	17.7804	2.61871	1.6359	5.87185	4.30969e-09	2.99403e-06	NA	NA	0	0	106.683	0	0	0
ENSG00000237718	18.0027	2.62969	1.63602	5.88717	3.92867e-09	2.99403e-06	NA	NA	0	0	108.016	0	0	0
ENSG00000239180	17.3359	2.59623	1.63561	5.83898	5.25203e-09	2.99403e-06	NA	NA	0	0	104.016	0	0	0
ENSG00000239207	18.2249	2.6405	1.63614	5.90305	3.56841e-09	2.99403e-06	NA	NA	0	0	109.35	0	0	0
ENSG00000252164	17.5582	2.60756	1.63576	5.85587	4.74515e-09	2.99403e-06	NA	NA	0	0	105.349	0	0	0
ENSG00000252569	17.7804	2.61871	1.6359	5.87185	4.30969e-09	2.99403e-06	NA	NA	0	0	106.683	0	0	0
ENSG00000254604	17.3359	2.59623	1.63561	5.83898	5.25203e-09	2.99403e-06	NA	NA	0	0	104.016	0	0	0
ENSG00000255421	17.7804	2.61871	1.6359	5.87185	4.30969e-09	2.99403e-06	NA	NA	0	0	106.683	0	0	0
ENSG00000255959	17.5582	2.60756	1.63576	5.85587	4.74515e-09	2.99403e-06	NA	NA	0	0	105.349	0	0	0
ENSG00000258575	17.7804	2.61871	1.6359	5.87185	4.30969e-09	2.99403e-06	NA	NA	0	0	106.683	0	0	0
ENSG00000259116	18.0027	2.62969	1.63602	5.88717	3.92867e-09	2.99403e-06	LOC102723809	102723809	0	0	108.016	0	0	0
ENSG00000261369	16.8914	2.57305	1.63529	5.80614	6.39295e-09	2.99403e-06	NA	NA	0	0	101.348	0	0	0
ENSG00000261552	18.4472	2.65116	1.63625	5.91813	3.25631e-09	2.99403e-06	NA	NA	0	0	110.683	0	0	0
ENSG00000262791	18.0027	2.62969	1.63602	5.88717	3.92867e-09	2.99403e-06	NA	NA	0	0	108.016	0	0	0
ENSG00000266606	16.8914	2.57305	1.63529	5.80614	6.39295e-09	2.99403e-06	NA	NA	0	0	101.348	0	0	0
ENSG00000266941	16.8914	2.57305	1.63529	5.80614	6.39295e-09	2.99403e-06	NA	NA	0	0	101.348	0	0	0
ENSG00000267628	16.8914	2.57305	1.63529	5.80614	6.39295e-09	2.99403e-06	NA	NA	0	0	101.348	0	0	0
ENSG00000225832	16.4469	2.54922	1.63491	5.77144	7.8598e-09	3.22088e-06	NA	NA	0	0	98.6814	0	0	0
ENSG00000241954	16.4469	2.54922	1.63491	5.77144	7.8598e-09	3.22088e-06	NA	NA	0	0	98.6814	0	0	0
ENSG00000254307	16.6692	2.56118	1.6351	5.78894	7.08304e-09	3.22088e-06	NA	NA	0	0	100.015	0	0	0
ENSG00000259468	16.4469	2.54922	1.63491	5.77144	7.8598e-09	3.22088e-06	NA	NA	0	0	98.6814	0	0	0
ENSG00000264186	16.4469	2.54922	1.63491	5.77144	7.8598e-09	3.22088e-06	NA	NA	0	0	98.6814	0	0	0
ENSG00000266184	16.4469	2.54922	1.63491	5.77144	7.8598e-09	3.22088e-06	NA	NA	0	0	98.6814	0	0	0
ENSG00000199546	16.2246	2.53693	1.6347	5.75348	8.7426e-09	3.24466e-06	NA	NA	0	0	97.3479	0	0	0
ENSG00000233186	16.2246	2.53693	1.6347	5.75348	8.7426e-09	3.24466e-06	NA	NA	0	0	97.3479	0	0	0
ENSG00000250215	16.2246	2.53693	1.6347	5.75348	8.7426e-09	3.24466e-06	NA	NA	0	0	97.3479	0	0	0
ENSG00000264196	16.2246	2.53693	1.6347	5.75348	8.7426e-09	3.24466e-06	NA	NA	0	0	97.3479	0	0	0
ENSG00000265194	16.2246	2.53693	1.6347	5.75348	8.7426e-09	3.24466e-06	NA	NA	0	0	97.3479	0	0	0
ENSG00000226394	16.0024	2.52445	1.63448	5.73552	9.72164e-09	3.35482e-06	NA	NA	0	0	96.0143	0	0	0
ENSG00000245864	16.0024	2.52445	1.63448	5.73552	9.72164e-09	3.35482e-06	MEF2C-AS2	109729137	0	0	96.0143	0	0	0
ENSG00000255351	16.0024	2.52445	1.63448	5.73552	9.72164e-09	3.35482e-06	NA	NA	0	0	96.0143	0	0	0
ENSG00000263388	16.0024	2.52445	1.63448	5.73552	9.72164e-09	3.35482e-06	NA	NA	0	0	96.0143	0	0	0
ENSG00000229759	15.7801	2.51176	1.63424	5.71625	1.08902e-08	3.57017e-06	NA	NA	0	0	94.6808	0	0	0
ENSG00000235674	15.7801	2.51176	1.63424	5.71625	1.08902e-08	3.57017e-06	NA	NA	0	0	94.6808	0	0	0
ENSG00000251994	15.7801	2.51176	1.63424	5.71625	1.08902e-08	3.57017e-06	NA	NA	0	0	94.6808	0	0	0
ENSG00000230958	15.5579	2.49886	1.63399	5.69934	1.20272e-08	3.75514e-06	NA	NA	0	0	93.3473	0	0	0
ENSG00000261063	15.5579	2.49886	1.63399	5.69934	1.20272e-08	3.75514e-06	NA	NA	0	0	93.3473	0	0	0
ENSG00000266456	15.5579	2.49886	1.63399	5.69934	1.20272e-08	3.75514e-06	NA	NA	0	0	93.3473	0	0	0
ENSG00000213891	15.3356	2.48602	1.63373	5.68059	1.34234e-08	3.77198e-06	NA	NA	0	0	92.0137	0	0	0
ENSG00000222604	15.3356	2.48602	1.63373	5.68059	1.34234e-08	3.77198e-06	NA	NA	0	0	92.0137	0	0	0
ENSG00000223254	15.3356	2.48602	1.63373	5.68059	1.34234e-08	3.77198e-06	NA	NA	0	0	92.0137	0	0	0
ENSG00000226647	15.3356	2.48602	1.63373	5.68059	1.34234e-08	3.77198e-06	NA	NA	0	0	92.0137	0	0	0
ENSG00000238711	15.3356	2.48602	1.63373	5.68059	1.34234e-08	3.77198e-06	NA	NA	0	0	92.0137	0	0	0
ENSG00000257202	15.3356	2.48602	1.63373	5.68059	1.34234e-08	3.77198e-06	NA	NA	0	0	92.0137	0	0	0
ENSG00000261442	15.3356	2.48602	1.63373	5.68059	1.34234e-08	3.77198e-06	NA	NA	0	0	92.0137	0	0	0
ENSG00000224618	15.1134	2.47269	1.63344	5.66082	1.50647e-08	4.17357e-06	NA	NA	0	0	90.6802	0	0	0
ENSG00000002933	7477.03	-7.04464	1.28476	-5.6158	1.95652e-08	5.3451e-06	TMEM176A	55365	22.359	66.5767	2.66707	9985.74	34723.5	61.3191
ENSG00000106565	6843.49	-6.76827	1.29025	-5.36702	8.00466e-08	2.15687e-05	TMEM176B	28959	22.918	80.5114	2.66707	5009.08	35849.2	96.5449
ENSG00000159713	438.237	-5.89246	1.14034	-5.16515	2.40253e-07	6.38617e-05	TPPP3	51673	1.11795	13.9347	6.66766	67.9197	2005.52	534.259
ENSG00000229807	16278.4	-6.31416	1.45956	-4.81786	1.45107e-06	0.000380566	XIST	7503	16.2103	3.09659	98.6814	0	51647.5	45905.2
ENSG00000211649	57.5308	-6.2397	1.21857	-4.77776	1.7726e-06	0.000458776	NA	NA	0	1.5483	0	52.4834	193.303	97.8496
ENSG00000227403	183.657	-5.12629	1.06871	-4.77156	1.82801e-06	0.000466973	LINC01806	100996579	6.70771	11.6122	0	279.397	642.449	161.778
ENSG00000151468	809.299	-5.1336	1.11365	-4.61856	3.86415e-06	0.000974459	CCDC3	83643	35.2155	15.483	26.6707	3967.13	61.118	750.18
ENSG00000201793	88.3697	6.62387	1.4498	4.56321	5.03776e-06	0.00125434	NA	NA	4.47181	45.6747	480.072	0	0	0
ENSG00000159714	642.918	-4.44801	0.986025	-4.51094	6.45412e-06	0.00158691	ZDHHC1	29800	41.9232	65.0284	13.3353	378.189	2807.16	551.872
ENSG00000259687	124.524	-4.13388	0.916835	-4.49758	6.87298e-06	0.00166903	NA	NA	5.03078	15.483	10.6683	214.565	402.241	99.1542
ENSG00000017427	70.4505	4.35199	0.976767	4.40558	1.05503e-05	0.00253079	IGF1	3479	143.098	200.504	65.3431	3.08726	2.8427	7.82797
ENSG00000172824	162.762	-4.82287	1.09801	-4.38215	1.17513e-05	0.00278491	CES4A	283848	8.94361	0.774148	10.6683	673.023	223.152	60.0144
ENSG00000105707	90.3258	6.33996	1.47638	4.36714	1.25884e-05	0.0029131	HPN	3249	517.612	21.6761	2.66707	0	0	0
ENSG00000257341	9133.87	-4.11069	0.941475	-4.36884	1.24909e-05	0.0029131	NA	NA	249.862	433.523	1598.91	13102.3	32088.4	7330.24
ENSG00000066382	124.383	6.40071	1.431	4.36445	1.27444e-05	0.00291492	MPPED2	744	705.428	1.5483	38.6724	0	0	0.652331
ENSG00000181291	69.3446	-6.03089	1.33153	-4.32223	1.54457e-05	0.00349215	TMEM132E	124842	0	1.5483	0	12.349	59.6966	342.474
ENSG00000205922	96.9226	-6.07388	1.5079	-4.31382	1.60459e-05	0.00355022	ONECUT3	390874	0	0	0	427.585	0	153.95
ENSG00000213853	474.947	4.151	0.96203	4.31358	1.60635e-05	0.00355022	EMP2	2013	1888.22	664.993	182.694	61.7452	29.8483	22.1792
ENSG00000226435	28.7213	6.07892	1.38913	4.30787	1.64834e-05	0.00356294	ANKRD18DP	348840	78.2566	34.0625	60.009	0	0	0
ENSG00000259772	76.2597	-6.18003	1.36394	-4.31024	1.6308e-05	0.00356294	NA	NA	1.11795	0	0	418.324	11.3708	26.7456
ENSG00000203819	59.107	-4.45085	1.02813	-4.28871	1.79712e-05	0.00384232	HIST2H2BC	337873	3.91283	3.87074	2.66707	67.9197	234.522	41.7492
ENSG00000171855	27.9601	-6.16919	1.42164	-4.27958	1.87246e-05	0.00392989	IFNB1	3456	0	0	0	24.6981	113.708	29.3549
ENSG00000175984	306.259	5.55178	1.30705	4.27892	1.87803e-05	0.00392989	DENND2C	163259	1513.15	14.7088	296.044	12.349	0	1.30466
ENSG00000224137	171.265	-3.5292	0.8267	-4.26533	1.99611e-05	0.00413301	LINC01857	102724714	21.8001	17.0313	30.6712	418.324	400.82	138.946
ENSG00000126878	878.244	3.8815	0.914002	4.24567	2.17946e-05	0.00442693	AIF1L	83543	892.685	1764.28	2349.68	32.4162	41.2191	189.176
ENSG00000233496	48.4429	6.23719	1.45431	4.24529	2.18308e-05	0.00442693	SYNJ2-IT1	100874300	10.6205	23.9986	256.038	0	0	0
ENSG00000249593	76.0642	5.87749	1.3141	4.24119	2.22337e-05	0.00446261	NA	NA	62.6053	6.19318	385.391	1.54363	0	0.652331
ENSG00000215156	65.6715	6.21107	1.47375	4.23448	2.29078e-05	0.00455148	NA	NA	17.3283	4.64489	372.056	0	0	0
ENSG00000138376	2749.93	2.99929	0.709956	4.22454	2.39425e-05	0.00470948	BARD1	580	5668.02	2742.03	6424.96	489.331	552.904	622.323
ENSG00000099330	753.988	-3.30986	0.792642	-4.17508	2.97884e-05	0.00580137	OCEL1	79629	177.754	123.09	58.6754	943.158	2122.07	1099.18
ENSG00000213145	9921.91	-3.97522	0.956205	-4.15992	3.18361e-05	0.00613938	CRIP1	1396	278.37	469.908	1960.29	14326.4	34680.9	7815.57
ENSG00000220517	244.742	3.49973	0.840952	4.15761	3.21596e-05	0.00614154	NA	NA	229.739	851.563	286.71	29.329	39.7977	31.3119
ENSG00000117091	8530.58	-3.97591	0.96338	-4.12972	3.63207e-05	0.00661508	CD48	962	591.955	980.071	742.778	6095.79	39152.5	3620.43
ENSG00000133985	374.273	-3.84987	0.929839	-4.13818	3.50079e-05	0.00661508	TTC9	23508	56.4566	41.0298	16.0024	189.866	615.444	1326.84
ENSG00000174469	39.0862	-5.99818	1.37097	-4.1318	3.59938e-05	0.00661508	CNTNAP2	26047	0.558976	0	0	24.6981	14.2135	195.047
ENSG00000198865	834.738	5.52472	1.36389	4.13279	3.58382e-05	0.00661508	CCDC152	100129792	240.36	567.45	4169.96	0	0	30.6595
ENSG00000244332	165.762	3.06187	0.740509	4.1305	3.61982e-05	0.00661508	NA	NA	295.139	350.689	253.371	38.5907	24.1629	32.6165
ENSG00000053747	79.0175	4.92364	1.18349	4.08379	4.43073e-05	0.00799563	LAMA3	3909	29.0667	160.249	277.375	1.54363	0	5.87098
ENSG00000219712	188.485	5.64883	1.38046	4.08005	4.50255e-05	0.00805137	NA	NA	6.14873	106.058	1013.48	0	0	5.21864
ENSG00000240379	68.3388	5.95851	1.49748	4.07295	4.64221e-05	0.00822633	NA	NA	15.0923	1.5483	393.392	0	0	0
ENSG00000168329	424.82	-4.67481	1.15228	-4.06408	4.8223e-05	0.00846917	CX3CR1	1524	11.1795	34.8367	9.33473	2275.31	68.2247	150.036
ENSG00000256588	46.2209	4.12716	1.00191	4.06188	4.86801e-05	0.00847378	NA	NA	89.4361	106.832	70.6772	3.08726	1.42135	5.87098
ENSG00000012124	831.826	-3.06955	0.75744	-4.0521	5.076e-05	0.00868216	CD22	933	251.539	105.284	116.017	2077.73	1168.35	1272.04
ENSG00000166278	743.184	-3.64443	0.899285	-4.05274	5.0622e-05	0.00868216	C2	717	30.7437	165.668	70.6772	2151.82	568.539	1471.66
ENSG00000123552	459.206	3.06257	0.757608	4.04069	5.32952e-05	0.00903722	USP45	85015	979.326	918.139	596.089	58.6579	65.382	137.642
ENSG00000199377	283.19	-3.4413	0.852745	-4.03456	5.47044e-05	0.00919689	RNU5F-1	26828	26.8308	28.6435	65.3431	395.169	919.612	263.542
ENSG00000154589	915.19	-4.11021	1.02298	-4.02059	5.80536e-05	0.00967724	LY96	23643	19.0052	161.797	33.3383	1534.37	3316	426.624
ENSG00000224916	8725.37	-4.06919	1.01389	-4.01737	5.88515e-05	0.0097278	NA	NA	1780.9	231.47	110.683	12430.8	23730.8	14067.5
ENSG00000005073	811.51	-5.4286	1.39722	-4.01413	5.96662e-05	0.00978029	HOXA11	3207	4.47181	1.5483	22.6701	1003.36	0	3837.01
ENSG00000164825	757.065	-5.48157	1.44602	-4.00521	6.19624e-05	0.0100703	DEFB1	1672	0	0	18.6695	2812.49	9.94944	1701.28
ENSG00000226982	80.9473	4.75772	1.17666	4.00332	6.24594e-05	0.0100703	NA	NA	48.0719	23.9986	404.06	6.17452	1.42135	1.95699
ENSG00000102890	267.493	-3.38625	0.847383	-3.99394	6.49855e-05	0.0103924	ELMO3	79767	40.8052	51.8679	25.3371	921.547	299.904	265.499
ENSG00000240891	130.994	3.67703	0.919534	3.99144	6.56722e-05	0.0104175	PLCXD2	257068	389.047	117.67	233.368	12.349	27.0056	6.52331
ENSG00000102302	54.3844	5.04708	1.23594	3.97159	7.13936e-05	0.0112345	FGD1	2245	49.1899	19.3537	253.371	3.08726	0	1.30466
ENSG00000202198	6088.37	-3.25881	0.821051	-3.96952	7.20173e-05	0.0112427	RN7SK	125050	1775.87	792.727	406.727	16330.1	9201.81	8023.01
ENSG00000167100	1279.83	4.77285	1.2105	3.96325	7.39356e-05	0.0114513	SAMD14	201191	6730.07	262.436	545.415	104.967	2.8427	33.2689
ENSG00000234906	8562.19	-4.03255	1.01916	-3.96071	7.47259e-05	0.0114833	APOC2	344	1797.67	226.051	108.016	12043.4	23442.3	13755.7
ENSG00000244618	32.6132	5.85805	1.46433	3.95742	7.57622e-05	0.0115523	NA	NA	41.9232	147.088	6.66766	0	0	0
ENSG00000175294	645.782	-3.51601	0.889377	-3.95276	7.72547e-05	0.0116892	CATSPER1	117144	179.431	43.3523	32.0048	1276.58	1559.22	784.101
ENSG00000258230	154.168	3.62787	0.917366	3.94822	7.8733e-05	0.011822	NA	NA	91.1131	563.58	214.699	18.5236	22.7416	14.3513
ENSG00000033122	247.694	5.37402	1.37245	3.943	8.04697e-05	0.0119912	LRRC7	57554	1093.92	7.74148	374.723	0	0	9.78496
ENSG00000240875	40.3195	-5.02875	1.25438	-3.9237	8.7198e-05	0.0128961	LINC00886	730091	0	0.774148	2.66707	15.4363	86.7022	136.337
ENSG00000153666	41.9474	5.82226	1.48894	3.91041	9.21385e-05	0.0134249	NA	NA	182.226	68.125	1.33353	0	0	0
ENSG00000185269	46.3455	-4.3699	1.10437	-3.91128	9.18074e-05	0.0134249	NOTUM	147111	2.79488	3.87074	1.33353	43.2216	29.8483	197.004
ENSG00000163531	39.0227	5.81892	1.48556	3.90325	9.49112e-05	0.0136969	NFASC	23114	206.262	3.87074	24.0036	0	0	0
ENSG00000230396	69.9716	4.01257	1.02105	3.90201	9.53982e-05	0.0136969	NA	NA	30.1847	184.247	188.028	3.08726	7.10674	7.17564
ENSG00000164972	30.647	-4.71355	1.17667	-3.89371	9.87245e-05	0.0140718	C9orf24	84688	1.11795	2.32244	0	50.9398	99.4944	30.0072
ENSG00000255409	40.0722	5.06061	1.24572	3.86654	0.000110391	0.0156215	NA	NA	122.416	34.0625	81.3455	0	0	2.60932
ENSG00000172986	350.759	3.50128	0.907924	3.85476	0.000115843	0.0161958	GXYLT2	727936	316.939	287.209	1361.54	69.4633	27.0056	42.4015
ENSG00000202444	170.56	-3.5448	0.918842	-3.85423	0.000116096	0.0161958	NA	NA	35.2155	6.96733	22.6701	531.009	272.899	154.602
ENSG00000213494	223.235	-5.39352	1.45991	-3.85187	0.000117221	0.0162065	NA	NA	0.558976	4.64489	0	155.907	1178.3	0
ENSG00000241983	28.7818	5.25875	1.33317	3.85062	0.00011782	0.0162065	NA	NA	16.2103	84.3821	70.6772	0	1.42135	0
ENSG00000102387	72.7519	4.84077	1.23334	3.84756	0.0001193	0.0162961	TAF7L	54457	196.201	51.0938	182.694	0	0	6.52331
ENSG00000161574	220.608	-5.38419	1.45986	-3.8441	0.000120997	0.0164138	NA	NA	0.558976	4.64489	0	154.363	1164.08	0
ENSG00000145777	107.75	-5.09587	1.32679	-3.83864	0.000123717	0.0166679	TSLP	85480	2.2359	3.09659	1.33353	273.222	0	366.61
ENSG00000163239	72.207	4.81285	1.24118	3.83265	0.000126768	0.0168759	TDRD10	126668	367.247	5.41903	53.3413	3.08726	2.8427	1.30466
ENSG00000183742	1423.41	4.32558	1.13126	3.83225	0.000126977	0.0168759	MACC1	346389	41.9232	5470.9	2775.08	54.027	113.708	84.803
ENSG00000170955	18.9942	-5.61158	1.45893	-3.81193	0.000137885	0.0181622	CAVIN3	112464	0	0	0	69.4633	25.5843	18.9176
ENSG00000198125	26.271	5.64237	1.4655	3.81083	0.000138502	0.0181622	MB	4151	14.5334	123.09	20.003	0	0	0
ENSG00000213563	1570.64	-3.08373	0.811304	-3.80104	0.000144092	0.0187702	C8orf82	414919	280.047	443.587	144.022	1293.56	3586.06	3676.54
ENSG00000103528	85.0915	-4.34825	1.13976	-3.79675	0.000146608	0.0189722	SYT17	51760	7.82566	3.87074	2.66707	422.955	49.7472	23.4839
ENSG00000138722	1732.41	3.6451	0.961102	3.79374	0.000148398	0.0190783	MMRN1	22915	6097.31	2977.37	721.441	86.4433	125.079	386.832
ENSG00000168995	360.669	-4.70527	1.25549	-3.76989	0.000163321	0.0208605	SIGLEC7	27036	0	23.9986	14.6689	640.606	1422.77	61.9714
ENSG00000178445	122.718	5.22846	1.3787	3.76531	0.000166341	0.0211092	GLDC	2731	652.884	6.19318	72.0108	0	0	5.21864
ENSG00000135253	623.877	4.53171	1.20968	3.75969	0.000170121	0.0214505	KCP	375616	252.657	17.0313	3389.84	23.1544	22.7416	37.8352
ENSG00000200090	105.126	2.99712	0.797627	3.75169	0.000175648	0.0219326	NA	NA	242.596	131.605	194.696	24.6981	15.6348	21.5269
ENSG00000261326	82.3674	4.0559	1.07375	3.75094	0.000176175	0.0219326	NA	NA	124.652	174.957	176.026	6.17452	0	12.3943
ENSG00000126264	35901.7	-3.87933	1.03757	-3.74308	0.000181779	0.022488	HCST	10870	2045.29	3203.42	4624.69	35835.4	164100	5600.91
ENSG00000099937	137.311	4.86206	1.29543	3.73242	0.000189648	0.0231026	SERPIND1	3053	139.744	59.6094	613.425	0	0	11.0896
ENSG00000243650	64.1328	4.62829	1.22738	3.7316	0.00019027	0.0231026	NA	NA	91.672	254.695	30.6712	0	7.10674	0.652331
ENSG00000244482	1860.08	-4.30457	1.1569	-3.73221	0.000189811	0.0231026	LILRA6	79168	34.0975	156.378	134.687	7668.75	3108.49	58.0574
ENSG00000077616	68.4571	5.32663	1.54392	3.72984	0.000191599	0.0231212	NAALAD2	10003	356.068	0	54.6748	0	0	0
ENSG00000114857	25421.4	2.36357	0.634529	3.72497	0.000195338	0.0234286	NKTR	4820	46060.7	44681.5	38324.4	7668.75	8462.71	7330.24
ENSG00000082014	905.956	-3.31034	0.890479	-3.71782	0.000200948	0.0238111	SMARCD3	6604	54.7796	252.372	106.683	2949.88	757.578	1314.45
ENSG00000182502	68.6454	-3.96084	1.062	-3.71923	0.000199834	0.0238111	NA	NA	6.14873	0.774148	10.6683	222.283	116.551	55.4481
ENSG00000185203	78.8169	5.15177	1.55703	3.69944	0.000216074	0.0252986	NA	NA	455.565	0	17.3359	0	0	0
ENSG00000238975	110.819	3.28886	0.88762	3.7004	0.000215261	0.0252986	NA	NA	131.918	179.602	301.378	27.7853	17.0562	7.17564
ENSG00000242463	29.9395	5.39891	1.39776	3.68784	0.000226165	0.0263235	NA	NA	11.1795	22.4503	145.355	0	0	0.652331
ENSG00000254614	315.157	-3.42227	0.932454	-3.6688	0.000243696	0.0281971	LOC728975	728975	38.0104	83.608	8.0012	833.56	415.034	512.732
ENSG00000165392	2869.68	2.46472	0.673165	3.66134	0.0002509	0.0288609	WRN	7486	5249.9	5108.6	4391.32	859.802	569.961	1038.51
ENSG00000122035	542.995	-3.32283	0.909068	-3.65521	0.000256969	0.0290493	RASL11A	387496	103.411	53.4162	86.6796	265.504	2082.27	666.682
ENSG00000229954	33.0309	5.49897	1.50827	3.65534	0.000256844	0.0290493	NA	NA	2.2359	177.28	18.6695	0	0	0
ENSG00000236493	152.524	2.9223	0.798441	3.65602	0.000256166	0.0290493	NA	NA	173.842	288.757	358.72	30.8726	19.8989	43.0538
ENSG00000204131	128.033	-3.47976	0.953246	-3.64555	0.000266825	0.0299911	NHSL2	340527	26.2719	7.74148	16.0024	94.1614	147.82	476.201
ENSG00000161940	152.955	3.7376	1.02577	3.6399	0.00027274	0.0304818	BCL6B	255877	492.458	285.661	92.0137	35.5035	4.26404	7.82797
ENSG00000198840	393207	-3.64058	1.00395	-3.62905	0.000284466	0.0316127	ND3	4537	81378.5	30081.8	21016.5	372726	1.71982e+06	134224
ENSG00000180767	763.845	-4.25241	1.17602	-3.6261	0.000287735	0.0317963	CHST13	166012	32.4206	102.962	0	1021.88	1316.17	2109.64
ENSG00000161509	52.2172	5.26871	1.54211	3.61503	0.000300313	0.0328176	GRIN2C	2905	173.283	0	140.021	0	0	0
ENSG00000186115	99.9053	-4.46961	1.2387	-3.61609	0.000299082	0.0328176	CYP4F2	8529	0	3.09659	10.6683	26.2417	203.253	356.172
ENSG00000158481	213.454	-5.01178	1.42238	-3.61049	0.000305614	0.0330298	CD1C	911	2.2359	7.74148	0	0	1048.95	221.792
ENSG00000254521	141.748	-4.12467	1.14063	-3.61077	0.000305287	0.0330298	SIGLEC12	89858	13.9744	14.7088	0	260.873	491.786	69.147
ENSG00000173762	6258.49	-3.96673	1.10313	-3.60244	0.000315246	0.0338846	CD7	924	693.13	727.699	94.6808	4521.29	30234.9	1279.22
ENSG00000179008	50.5683	5.23517	1.54371	3.58816	0.000333014	0.0355999	C14orf39	317761	172.724	0	130.686	0	0	0
ENSG00000228253	668684	-3.2286	0.900676	-3.58563	0.000336262	0.0357528	ATP8	4509	152011	83318.4	86408.9	960988	2.45649e+06	272886
ENSG00000113555	27.3322	5.42269	1.50647	3.5836	0.000338893	0.0358389	PCDH12	51294	70.431	1.5483	92.0137	0	0	0
ENSG00000259242	63.9724	5.05358	1.55987	3.57783	0.000346453	0.0364424	NA	NA	18.4462	0	365.388	0	0	0
ENSG00000111907	58.1574	5.10879	1.55496	3.57031	0.000356558	0.0371084	TPD52L1	7164	316.939	0	32.0048	0	0	0
ENSG00000228886	17.9214	5.27372	1.46338	3.57104	0.000355572	0.0371084	NA	NA	18.4462	31.7401	57.3419	0	0	0
ENSG00000184058	330.781	-3.98268	1.11788	-3.56436	0.000364739	0.0377601	TBX1	6899	62.0463	10.0639	5.33413	469.263	82.4382	1355.54
ENSG00000069188	2254.58	4.02772	1.1366	3.55157	0.000382947	0.0394376	SDK2	54549	117.944	11233.7	1673.58	98.7923	203.253	200.265
ENSG00000237996	450.498	4.10554	1.15997	3.54673	0.000390044	0.0399592	NA	NA	77.1387	212.117	2321.68	29.329	56.8539	5.87098
ENSG00000239218	220.31	4.47624	1.27009	3.53652	0.000405434	0.0413207	NA	NA	41.3642	85.9304	1166.84	0	19.8989	7.82797
ENSG00000072201	343.583	4.9217	1.43689	3.52157	0.000428999	0.043497	LNX1	84708	336.503	3.09659	1705.59	0	0	16.3083
ENSG00000136010	66.5898	4.75358	1.32672	3.51957	0.00043224	0.0436009	ALDH1L2	160428	287.873	94.446	12.0018	0	0	5.21864
ENSG00000165995	256.328	4.96152	1.45317	3.51678	0.000436822	0.0436157	CACNB2	783	1280.05	0.774148	246.704	0	0	10.4373
ENSG00000255652	18.7073	5.24588	1.47875	3.51742	0.000435762	0.0436157	NA	NA	64.8412	10.0639	37.3389	0	0	0
ENSG00000132975	105.078	-4.70051	1.34082	-3.51489	0.000439937	0.0437049	GPR12	2835	2.79488	6.19318	0	1.54363	98.073	521.864
ENSG00000170260	1637.1	2.39201	0.6815	3.50984	0.000448375	0.0438783	ZNF212	7988	3499.19	2242.71	2609.72	483.156	614.022	373.785
ENSG00000224383	256.846	4.69685	1.35384	3.51233	0.000444194	0.0438783	PRR29	92340	74.3438	10.0639	1434.88	18.5236	0	3.26165
ENSG00000240474	22.5868	5.30917	1.50118	3.51107	0.000446306	0.0438783	NA	NA	6.70771	111.477	17.3359	0	0	0
ENSG00000112282	7138.59	2.3834	0.680159	3.50422	0.000457955	0.043958	MED23	9439	12093.4	8696	15594.3	1873.97	1903.18	2670.64
ENSG00000135914	53.3255	5.03181	1.55827	3.50411	0.000458129	0.043958	HTR2B	3357	0	42.5781	277.375	0	0	0
ENSG00000186152	34.3256	-4.77118	1.32574	-3.50802	0.000451462	0.043958	NA	NA	1.11795	1.5483	0	177.517	19.8989	5.87098
ENSG00000244346	289.177	4.15718	1.18788	3.50653	0.000453998	0.043958	NA	NA	20.6821	102.188	1557.57	27.7853	17.0562	9.78496
ENSG00000230358	32.2908	5.27062	1.52761	3.50034	0.000464669	0.0441548	NA	NA	9.50259	1.5483	182.694	0	0	0
ENSG00000249763	70.0584	-5.11627	1.49199	-3.50042	0.00046452	0.0441548	NA	NA	0	1.5483	0	0	39.7977	379.004
ENSG00000184678	14128.3	-2.48298	0.711019	-3.49223	0.000478997	0.0452975	HIST2H2BE	8349	5446.1	3413.99	3051.12	21422.5	34128	17308.3
ENSG00000266946	105.529	2.93242	0.839393	3.48972	0.00048352	0.0455064	NA	NA	128.005	279.467	161.357	27.7853	24.1629	12.3943
ENSG00000176105	3478.56	2.68736	0.770588	3.48753	0.000487512	0.0456636	YES1	7525	10821.2	3346.64	4169.96	713.157	957.989	862.381
ENSG00000164169	1790.2	2.56102	0.734878	3.48489	0.000492331	0.0456799	PRMT9	90826	3996.12	1872.66	3444.51	293.29	598.388	536.216
ENSG00000259171	109.931	-3.1874	0.91388	-3.48602	0.00049026	0.0456799	NA	NA	8.38464	15.483	30.6712	276.31	245.893	82.846
ENSG00000248334	1273.06	3.55108	1.02034	3.48258	0.000496606	0.0458602	NA	NA	4196.23	2629.01	360.054	126.578	289.955	36.5305
ENSG00000234788	26.3978	4.75852	1.29013	3.48017	0.000501101	0.0460592	NA	NA	31.3027	46.4489	78.6784	0	0	1.95699
ENSG00000237738	33.1159	4.15513	1.17338	3.47725	0.000506593	0.0463474	RNF216-IT1	100874342	25.7129	77.4148	89.3467	0	4.26404	1.95699
ENSG00000258378	27.4162	5.16648	1.43019	3.46817	0.000524014	0.0477192	NA	NA	13.4154	7.74148	142.688	0	0	0.652331
ENSG00000181029	8688.42	-2.96961	0.857299	-3.46443	0.000531353	0.0481646	TRAPPC5	126003	2054.8	2258.96	777.449	16203.5	25675.2	5160.59
ENSG00000211891	43.0392	-4.86562	1.49682	-3.45826	0.000543685	0.0490563	NA	NA	0	0	1.33353	209.934	0	46.9678
ENSG00000152952	162.94	4.81725	1.42691	3.4566	0.000547036	0.0491333	PLOD2	5352	913.367	45.6747	9.33473	9.26178	0	0
ENSG00000033178	6440.34	2.2523	0.65276	3.45044	0.000559676	0.0491465	UBA6	55236	11938.6	9700.85	10665.6	2054.57	1707.04	2575.4
ENSG00000130818	1492.11	2.35178	0.681086	3.45286	0.000554671	0.0491465	ZNF426	79088	2974.87	1730.22	2873.76	379.733	491.786	502.295
ENSG00000162746	119.854	-4.03307	1.16647	-3.4522	0.000556036	0.0491465	FCRLB	127943	12.8564	12.3864	0	117.316	507.421	69.147
ENSG00000187775	257.445	4.22768	1.22884	3.4507	0.000559125	0.0491465	DNAH17	8632	4.47181	216.761	1280.19	24.6981	11.3708	7.17564
ENSG00000267569	324.698	2.86227	0.828609	3.45307	0.000554246	0.0491465	NA	NA	277.252	387.074	1077.49	63.2888	58.2753	84.803
Supplementary Table 2 NORM EFS groups DEGs
