# Supplementary material for: A compound combination screening approach with potential to identify new treatment options for paediatric acute myeloid leukaemia
Source: Sci Rep. 2020 Oct 28;10:18514. doi: 10.1038/s41598-020-75453-3 (PMC7595190; doi:10.1038/s41598-020-75453-3)
Supplement: Supplementary file 6 — Supplementary Table 3. [file 41598_2020_75453_MOESM6_ESM.xlsx]

## Sheet: MLL EFS groups DEGs
Gene ID	baseMean	log2FoldChange	lfcSE	stat	pvalue	padj	Symbol	Entrez	MLL_R22	MLL_R23	MLL_IF27	MLL_C3	MLL_C5	MLL_C10
ENSG00000179038	29.5805	2.50488	1.45934	6.54709	5.86671e-11	1.08296e-07	NA	NA	0	0	177.483	0	0	0
ENSG00000183977	29.5805	2.50488	1.45934	6.54709	5.86671e-11	1.08296e-07	PP2D1	151649	0	0	177.483	0	0	0
ENSG00000228380	30.2235	2.5194	1.45961	6.57332	4.92061e-11	1.08296e-07	NA	NA	0	0	181.341	0	0	0
ENSG00000230482	29.5805	2.50488	1.45934	6.54709	5.86671e-11	1.08296e-07	NA	NA	0	0	177.483	0	0	0
ENSG00000237798	29.902	2.51246	1.45948	6.56183	5.3151e-11	1.08296e-07	NA	NA	0	0	179.412	0	0	0
ENSG00000238186	30.5451	2.52672	1.45974	6.58583	4.52365e-11	1.08296e-07	NA	NA	0	0	183.27	0	0	0
ENSG00000239686	30.2235	2.5194	1.45961	6.57332	4.92061e-11	1.08296e-07	NA	NA	0	0	181.341	0	0	0
ENSG00000240571	30.5451	2.52672	1.45974	6.58583	4.52365e-11	1.08296e-07	NA	NA	0	0	183.27	0	0	0
ENSG00000254428	30.2235	2.5194	1.45961	6.57332	4.92061e-11	1.08296e-07	NA	NA	0	0	181.341	0	0	0
ENSG00000258244	30.5451	2.52672	1.45974	6.58583	4.52365e-11	1.08296e-07	NA	NA	0	0	183.27	0	0	0
ENSG00000260558	29.259	2.49718	1.45919	6.53571	6.3308e-11	1.08296e-07	NA	NA	0	0	175.554	0	0	0
ENSG00000266954	29.259	2.49718	1.45919	6.53571	6.3308e-11	1.08296e-07	NA	NA	0	0	175.554	0	0	0
ENSG00000267003	29.5805	2.50488	1.45934	6.54709	5.86671e-11	1.08296e-07	NA	NA	0	0	177.483	0	0	0
ENSG00000235177	28.9374	2.48938	1.45903	6.52217	6.92995e-11	1.10077e-07	NA	NA	0	0	173.625	0	0	0
ENSG00000124091	27.6513	2.45696	1.45835	6.46665	1.00201e-10	1.35358e-07	GCNT7	140687	0	0	165.908	0	0	0
ENSG00000212999	27.0083	2.44	1.45796	6.43715	1.21736e-10	1.35358e-07	NA	NA	0	0	162.05	0	0	0
ENSG00000227123	27.0083	2.44	1.45796	6.43715	1.21736e-10	1.35358e-07	NA	NA	0	0	162.05	0	0	0
ENSG00000230224	27.0083	2.44	1.45796	6.43715	1.21736e-10	1.35358e-07	NA	NA	0	0	162.05	0	0	0
ENSG00000233028	27.3298	2.44855	1.45816	6.45102	1.11098e-10	1.35358e-07	NA	NA	0	0	163.979	0	0	0
ENSG00000267136	27.6513	2.45696	1.45835	6.46665	1.00201e-10	1.35358e-07	NA	NA	0	0	165.908	0	0	0
ENSG00000225420	26.6867	2.43133	1.45776	6.42278	1.33809e-10	1.41697e-07	LOC101928371	101928371	0	0	160.12	0	0	0
ENSG00000230163	25.7222	2.40447	1.45709	6.37674	1.80892e-10	1.48988e-07	NA	NA	0	0	154.333	0	0	0
ENSG00000234484	25.7222	2.40447	1.45709	6.37674	1.80892e-10	1.48988e-07	NA	NA	0	0	154.333	0	0	0
ENSG00000236003	26.3652	2.42252	1.45754	6.40697	1.48435e-10	1.48988e-07	NA	NA	0	0	158.191	0	0	0
ENSG00000241409	26.0437	2.41356	1.45732	6.39227	1.63444e-10	1.48988e-07	NA	NA	0	0	156.262	0	0	0
ENSG00000260378	25.7222	2.40447	1.45709	6.37674	1.80892e-10	1.48988e-07	NA	NA	0	0	154.333	0	0	0
ENSG00000263986	312.088	1.7772	1.42063	6.40048	1.54891e-10	1.48988e-07	NA	NA	66.8341	0	1805.7	0	0	0
ENSG00000252447	25.0791	2.38584	1.45659	6.34393	2.23975e-10	1.77884e-07	NA	NA	0	0	150.475	0	0	0
ENSG00000228492	24.7576	2.37629	1.45633	6.32787	2.48568e-10	1.78311e-07	NA	NA	0	0	148.546	0	0	0
ENSG00000249207	24.7576	2.37629	1.45633	6.32787	2.48568e-10	1.78311e-07	NA	NA	0	0	148.546	0	0	0
ENSG00000265289	24.7576	2.37629	1.45633	6.32787	2.48568e-10	1.78311e-07	NA	NA	0	0	148.546	0	0	0
ENSG00000258985	24.4361	2.36668	1.45605	6.31206	2.75347e-10	1.91349e-07	NA	NA	0	0	146.616	0	0	0
ENSG00000235328	24.1145	2.35678	1.45576	6.29517	3.07055e-10	2.00832e-07	NA	NA	0	0	144.687	0	0	0
ENSG00000258448	24.1145	2.35678	1.45576	6.29517	3.07055e-10	2.00832e-07	NA	NA	0	0	144.687	0	0	0
ENSG00000218676	23.4715	2.33692	1.45516	6.26026	3.84342e-10	2.13675e-07	NA	NA	0	0	140.829	0	0	0
ENSG00000223896	23.4715	2.33692	1.45516	6.26026	3.84342e-10	2.13675e-07	NA	NA	0	0	140.829	0	0	0
ENSG00000238661	23.4715	2.33692	1.45516	6.26026	3.84342e-10	2.13675e-07	NA	NA	0	0	140.829	0	0	0
ENSG00000251596	23.793	2.34672	1.45546	6.27751	3.4404e-10	2.13675e-07	NA	NA	0	0	142.758	0	0	0
ENSG00000264590	23.4715	2.33692	1.45516	6.26026	3.84342e-10	2.13675e-07	NA	NA	0	0	140.829	0	0	0
ENSG00000265194	23.4715	2.33692	1.45516	6.26026	3.84342e-10	2.13675e-07	NA	NA	0	0	140.829	0	0	0
ENSG00000234270	22.8284	2.31596	1.45449	6.22472	4.82427e-10	2.55434e-07	NA	NA	0	0	136.971	0	0	0
ENSG00000254969	22.8284	2.31596	1.45449	6.22472	4.82427e-10	2.55434e-07	NA	NA	0	0	136.971	0	0	0
ENSG00000183260	22.5069	2.3052	1.45413	6.20644	5.41983e-10	2.67836e-07	ABHD16B	140701	0	0	135.041	0	0	0
ENSG00000228021	22.5069	2.3052	1.45413	6.20644	5.41983e-10	2.67836e-07	LOC283038	283038	0	0	135.041	0	0	0
ENSG00000257596	22.5069	2.3052	1.45413	6.20644	5.41983e-10	2.67836e-07	NA	NA	0	0	135.041	0	0	0
ENSG00000213410	27.9729	2.46525	1.45853	6.19596	5.79314e-10	2.74102e-07	NA	NA	0	0	167.837	0	0	0
ENSG00000233665	27.9729	2.46525	1.45853	6.19596	5.79314e-10	2.74102e-07	NA	NA	0	0	167.837	0	0	0
ENSG00000115155	1141.77	4.68561	0.756797	6.18875	6.06417e-10	2.80948e-07	OTOF	9381	1661.71	719.445	4269.24	52.7795	67.5359	79.9137
ENSG00000260661	22.1854	2.29425	1.45376	6.17999	6.41076e-10	2.90944e-07	NA	NA	0	0	133.112	0	0	0
ENSG00000221962	21.5423	2.27176	1.45296	6.14808	7.84287e-10	2.9561e-07	TMEM14EP	645843	0	0	129.254	0	0	0
ENSG00000224207	21.8638	2.28311	1.45337	6.16878	6.88174e-10	2.9561e-07	NA	NA	0	0	131.183	0	0	0
ENSG00000224764	21.8638	2.28311	1.45337	6.16878	6.88174e-10	2.9561e-07	NA	NA	0	0	131.183	0	0	0
ENSG00000227253	21.5423	2.27176	1.45296	6.14808	7.84287e-10	2.9561e-07	NA	NA	0	0	129.254	0	0	0
ENSG00000240163	21.5423	2.27176	1.45296	6.14808	7.84287e-10	2.9561e-07	NA	NA	0	0	129.254	0	0	0
ENSG00000247473	21.5423	2.27176	1.45296	6.14808	7.84287e-10	2.9561e-07	CARS-AS1	100852407	0	0	129.254	0	0	0
ENSG00000249068	21.5423	2.27176	1.45296	6.14808	7.84287e-10	2.9561e-07	NA	NA	0	0	129.254	0	0	0
ENSG00000257359	21.5423	2.27176	1.45296	6.14808	7.84287e-10	2.9561e-07	NA	NA	0	0	129.254	0	0	0
ENSG00000261938	21.5423	2.27176	1.45296	6.14808	7.84287e-10	2.9561e-07	NA	NA	0	0	129.254	0	0	0
ENSG00000267628	21.5423	2.27176	1.45296	6.14808	7.84287e-10	2.9561e-07	NA	NA	0	0	129.254	0	0	0
ENSG00000262884	21.2208	2.26021	1.45253	6.12682	8.96514e-10	3.26831e-07	LOC101927911	101927911	0	0	127.325	0	0	0
ENSG00000266708	21.2208	2.26021	1.45253	6.12682	8.96514e-10	3.26831e-07	NA	NA	0	0	127.325	0	0	0
ENSG00000135902	20.5777	2.23645	1.45162	6.08886	1.13716e-09	3.77143e-07	CHRND	1144	0	0	123.466	0	0	0
ENSG00000136206	20.5777	2.23645	1.45162	6.08886	1.13716e-09	3.77143e-07	SPDYE1	285955	0	0	123.466	0	0	0
ENSG00000226438	20.5777	2.23645	1.45162	6.08886	1.13716e-09	3.77143e-07	NA	NA	0	0	123.466	0	0	0
ENSG00000226647	20.5777	2.23645	1.45162	6.08886	1.13716e-09	3.77143e-07	NA	NA	0	0	123.466	0	0	0
ENSG00000240905	20.5777	2.23645	1.45162	6.08886	1.13716e-09	3.77143e-07	NA	NA	0	0	123.466	0	0	0
ENSG00000260545	20.8993	2.24844	1.45209	6.08661	1.15324e-09	3.77143e-07	NA	NA	0	0	125.396	0	0	0
ENSG00000263388	20.5777	2.23645	1.45162	6.08886	1.13716e-09	3.77143e-07	NA	NA	0	0	123.466	0	0	0
ENSG00000236326	20.2562	2.22423	1.45113	6.06803	1.29485e-09	4.05562e-07	NA	NA	0	0	121.537	0	0	0
ENSG00000255141	20.2562	2.22423	1.45113	6.06803	1.29485e-09	4.05562e-07	NA	NA	0	0	121.537	0	0	0
ENSG00000267323	20.2562	2.22423	1.45113	6.06803	1.29485e-09	4.05562e-07	NA	NA	0	0	121.537	0	0	0
ENSG00000230262	19.9347	2.21179	1.45062	6.04647	1.48052e-09	4.44916e-07	MIRLET7DHG	158257	0	0	119.608	0	0	0
ENSG00000230956	19.9347	2.21179	1.45062	6.04647	1.48052e-09	4.44916e-07	NA	NA	0	0	119.608	0	0	0
ENSG00000261337	19.9347	2.21179	1.45062	6.04647	1.48052e-09	4.44916e-07	NA	NA	0	0	119.608	0	0	0
ENSG00000100652	19.6132	2.19952	1.4501	6.02545	1.68639e-09	4.62987e-07	SLC10A1	6554	0	0	117.679	0	0	0
ENSG00000215900	19.6132	2.19952	1.4501	6.02545	1.68639e-09	4.62987e-07	NA	NA	0	0	117.679	0	0	0
ENSG00000223279	19.6132	2.19952	1.4501	6.02545	1.68639e-09	4.62987e-07	NA	NA	0	0	117.679	0	0	0
ENSG00000226842	19.6132	2.19952	1.4501	6.02545	1.68639e-09	4.62987e-07	NA	NA	0	0	117.679	0	0	0
ENSG00000227278	19.6132	2.19952	1.4501	6.02545	1.68639e-09	4.62987e-07	NA	NA	0	0	117.679	0	0	0
ENSG00000227417	19.6132	2.19952	1.4501	6.02545	1.68639e-09	4.62987e-07	NA	NA	0	0	117.679	0	0	0
ENSG00000263624	19.6132	2.19952	1.4501	6.02545	1.68639e-09	4.62987e-07	NA	NA	0	0	117.679	0	0	0
ENSG00000164116	5236.87	6.68235	1.12883	6.02149	1.72818e-09	4.68675e-07	GUCY1A3	2982	23172.4	95.4604	8056.18	7.38913	69.5519	20.1802
ENSG00000184788	19.2916	2.18654	1.44953	5.97861	2.25054e-09	5.75258e-07	SATL1	340562	0	0	115.75	0	0	0
ENSG00000234274	19.2916	2.18654	1.44953	5.97861	2.25054e-09	5.75258e-07	NA	NA	0	0	115.75	0	0	0
ENSG00000255321	19.2916	2.18654	1.44953	5.97861	2.25054e-09	5.75258e-07	NA	NA	0	0	115.75	0	0	0
ENSG00000255850	19.2916	2.18654	1.44953	5.97861	2.25054e-09	5.75258e-07	TMEM5-AS1	104169670	0	0	115.75	0	0	0
ENSG00000265182	19.2916	2.18654	1.44953	5.97861	2.25054e-09	5.75258e-07	NA	NA	0	0	115.75	0	0	0
ENSG00000235740	18.327	2.14606	1.44767	5.93341	2.96702e-09	7.33119e-07	PHACTR2-AS1	285740	0	0	109.962	0	0	0
ENSG00000239486	18.327	2.14606	1.44767	5.93341	2.96702e-09	7.33119e-07	NA	NA	0	0	109.962	0	0	0
ENSG00000265987	18.327	2.14606	1.44767	5.93341	2.96702e-09	7.33119e-07	NA	NA	0	0	109.962	0	0	0
ENSG00000162069	18.0055	2.13202	1.44699	5.90902	3.44156e-09	8.31886e-07	BICDL2	146439	0	0	108.033	0	0	0
ENSG00000227714	18.0055	2.13202	1.44699	5.90902	3.44156e-09	8.31886e-07	NA	NA	0	0	108.033	0	0	0
ENSG00000199405	18.6486	2.15982	1.44832	5.8853	3.97324e-09	8.59028e-07	SNORA1B	109617001	0	0	111.891	0	0	0
ENSG00000218976	18.6486	2.15982	1.44832	5.8853	3.97324e-09	8.59028e-07	NA	NA	0	0	111.891	0	0	0
ENSG00000227848	17.684	2.11816	1.44629	5.88507	3.97877e-09	8.59028e-07	NA	NA	0	0	106.104	0	0	0
ENSG00000228237	17.684	2.11816	1.44629	5.88507	3.97877e-09	8.59028e-07	EFCAB14-AS1	100130197	0	0	106.104	0	0	0
ENSG00000237705	18.6486	2.15982	1.44832	5.8853	3.97324e-09	8.59028e-07	NA	NA	0	0	111.891	0	0	0
ENSG00000241461	18.6486	2.15982	1.44832	5.8853	3.97324e-09	8.59028e-07	NA	NA	0	0	111.891	0	0	0
ENSG00000249690	18.6486	2.15982	1.44832	5.8853	3.97324e-09	8.59028e-07	LOC729558	729558	0	0	111.891	0	0	0
ENSG00000253708	17.684	2.11816	1.44629	5.88507	3.97877e-09	8.59028e-07	NA	NA	0	0	106.104	0	0	0
ENSG00000259617	18.6486	2.15982	1.44832	5.8853	3.97324e-09	8.59028e-07	NA	NA	0	0	111.891	0	0	0
ENSG00000260744	18.6486	2.15982	1.44832	5.8853	3.97324e-09	8.59028e-07	NA	NA	0	0	111.891	0	0	0
ENSG00000261592	18.6486	2.15982	1.44832	5.8853	3.97324e-09	8.59028e-07	NA	NA	0	0	111.891	0	0	0
ENSG00000237768	17.3625	2.10347	1.44553	5.85944	4.64445e-09	9.93108e-07	NA	NA	0	0	104.175	0	0	0
ENSG00000197775	17.0409	2.08848	1.44474	5.83352	5.42697e-09	1.09714e-06	NA	NA	0	0	102.246	0	0	0
ENSG00000206582	17.0409	2.08848	1.44474	5.83352	5.42697e-09	1.09714e-06	NA	NA	0	0	102.246	0	0	0
ENSG00000219249	17.0409	2.08848	1.44474	5.83352	5.42697e-09	1.09714e-06	NA	NA	0	0	102.246	0	0	0
ENSG00000238168	17.0409	2.08848	1.44474	5.83352	5.42697e-09	1.09714e-06	NA	NA	0	0	102.246	0	0	0
ENSG00000254263	17.0409	2.08848	1.44474	5.83352	5.42697e-09	1.09714e-06	NA	NA	0	0	102.246	0	0	0
ENSG00000259250	17.0409	2.08848	1.44474	5.83352	5.42697e-09	1.09714e-06	NA	NA	0	0	102.246	0	0	0
ENSG00000124915	16.7194	2.07318	1.4439	5.80757	6.33853e-09	1.21514e-06	DKFZP434K028	26070	0	0	100.316	0	0	0
ENSG00000206650	16.7194	2.07318	1.4439	5.80757	6.33853e-09	1.21514e-06	SNORA70G	100379132	0	0	100.316	0	0	0
ENSG00000237329	16.7194	2.07318	1.4439	5.80757	6.33853e-09	1.21514e-06	NA	NA	0	0	100.316	0	0	0
ENSG00000237672	16.7194	2.07318	1.4439	5.80757	6.33853e-09	1.21514e-06	NA	NA	0	0	100.316	0	0	0
ENSG00000240254	16.7194	2.07318	1.4439	5.80757	6.33853e-09	1.21514e-06	B4GALT4-AS1	100874201	0	0	100.316	0	0	0
ENSG00000258554	16.7194	2.07318	1.4439	5.80757	6.33853e-09	1.21514e-06	NA	NA	0	0	100.316	0	0	0
ENSG00000196811	16.3979	2.05756	1.44302	5.78051	7.44725e-09	1.34644e-06	CHRNG	1146	0	0	98.3873	0	0	0
ENSG00000214062	16.3979	2.05756	1.44302	5.78051	7.44725e-09	1.34644e-06	NA	NA	0	0	98.3873	0	0	0
ENSG00000225037	16.3979	2.05756	1.44302	5.78051	7.44725e-09	1.34644e-06	EIF1AX-AS1	100874078	0	0	98.3873	0	0	0
ENSG00000225442	16.3979	2.05756	1.44302	5.78051	7.44725e-09	1.34644e-06	NA	NA	0	0	98.3873	0	0	0
ENSG00000254649	16.3979	2.05756	1.44302	5.78051	7.44725e-09	1.34644e-06	NA	NA	0	0	98.3873	0	0	0
ENSG00000261868	16.3979	2.05756	1.44302	5.78051	7.44725e-09	1.34644e-06	NA	NA	0	0	98.3873	0	0	0
ENSG00000267705	16.3979	2.05756	1.44302	5.78051	7.44725e-09	1.34644e-06	NA	NA	0	0	98.3873	0	0	0
ENSG00000176049	275.603	5.50726	0.950458	5.75714	8.55518e-09	1.53428e-06	JAKMIP2	9832	404.522	308.112	920.21	0	11.088	9.68651
ENSG00000163705	16.0764	2.04161	1.44209	5.75276	8.78e-09	1.5374e-06	FANCD2OS	115795	0	0	96.4581	0	0	0
ENSG00000224101	16.0764	2.04161	1.44209	5.75276	8.78e-09	1.5374e-06	ELMO1-AS1	100861514	0	0	96.4581	0	0	0
ENSG00000261528	16.0764	2.04161	1.44209	5.75276	8.78e-09	1.5374e-06	NA	NA	0	0	96.4581	0	0	0
ENSG00000128276	15.7548	2.02532	1.44111	5.72445	1.0377e-08	1.74821e-06	RFPL3	10738	0	0	94.529	0	0	0
ENSG00000128617	15.7548	2.02532	1.44111	5.72445	1.0377e-08	1.74821e-06	OPN1SW	611	0	0	94.529	0	0	0
ENSG00000223374	15.7548	2.02532	1.44111	5.72445	1.0377e-08	1.74821e-06	NA	NA	0	0	94.529	0	0	0
ENSG00000233511	15.7548	2.02532	1.44111	5.72445	1.0377e-08	1.74821e-06	NA	NA	0	0	94.529	0	0	0
ENSG00000259463	15.7548	2.02532	1.44111	5.72445	1.0377e-08	1.74821e-06	NA	NA	0	0	94.529	0	0	0
ENSG00000096006	223.071	5.33465	0.930378	5.69029	1.26823e-08	2.12053e-06	CRISP3	10321	168.844	293.366	856.548	2.11118	3.024	14.5298
ENSG00000232703	18.9701	2.17331	1.44894	5.63998	1.7007e-08	2.70144e-06	NA	NA	0	0	113.821	0	0	0
ENSG00000234511	18.9701	2.17331	1.44894	5.63998	1.7007e-08	2.70144e-06	C5orf58	133874	0	0	113.821	0	0	0
ENSG00000254680	18.9701	2.17331	1.44894	5.63998	1.7007e-08	2.70144e-06	NA	NA	0	0	113.821	0	0	0
ENSG00000255958	18.9701	2.17331	1.44894	5.63998	1.7007e-08	2.70144e-06	NA	NA	0	0	113.821	0	0	0
ENSG00000260808	18.9701	2.17331	1.44894	5.63998	1.7007e-08	2.70144e-06	NA	NA	0	0	113.821	0	0	0
ENSG00000261669	18.9701	2.17331	1.44894	5.63998	1.7007e-08	2.70144e-06	NA	NA	0	0	113.821	0	0	0
ENSG00000264660	452.942	6.97818	1.22209	5.64368	1.66451e-08	2.70144e-06	NA	NA	2342.01	353.126	19.2916	0	0	3.22884
ENSG00000197632	18754.9	-6.2798	1.14186	-5.60017	2.14138e-08	3.37731e-06	SERPINB2	5055	181.507	89.2516	206.42	107131	434.447	4487.28
ENSG00000143195	95.6029	-6.00097	1.03085	-5.52763	3.2458e-08	5.08311e-06	ILDR2	387597	3.51758	0	0	273.398	148.176	148.527
ENSG00000183631	131.434	-6.98061	1.27778	-5.39465	6.86572e-08	1.06769e-05	PRR32	100130613	0	0	0	10.5559	100.8	677.249
ENSG00000260244	793.892	6.28402	1.18785	5.37617	7.60855e-08	1.17499e-05	NA	NA	4276.68	36.4767	434.062	0	8.06399	8.07209
ENSG00000154188	1460.21	5.88337	1.11108	5.34179	9.20326e-08	1.41146e-05	ANGPT1	284	5863.11	2770.68	69.4498	3.16677	8.06399	46.8181
ENSG00000232682	420.346	-5.97947	1.12411	-5.32719	9.97431e-08	1.51924e-05	NA	NA	7.03517	0	7.71665	36.9456	1290.24	1180.14
ENSG00000267506	645.727	6.25563	1.19661	5.31304	1.07809e-07	1.63092e-05	NA	NA	3509.14	348.469	3.85832	4.22236	7.05599	1.61442
ENSG00000141622	115.873	4.34933	0.826646	5.23287	1.66895e-07	2.50771e-05	RNF165	494470	85.1255	301.903	283.587	9.50031	11.088	4.03605
ENSG00000184451	307.477	-3.38909	0.662441	-5.11304	3.17012e-07	4.73134e-05	CCR10	2826	23.9196	48.1183	71.379	488.738	528.191	684.514
ENSG00000125657	7310.44	-3.51656	0.689709	-5.09889	3.41649e-07	5.06506e-05	TNFSF9	8744	1411.96	1133.88	511.228	16292	6339.3	18174.3
ENSG00000196533	775.701	5.37765	1.06066	5.08799	3.61886e-07	5.32955e-05	NA	NA	3037.08	1530.47	32.7958	31.6677	6.04799	16.1442
ENSG00000233098	7422.98	6.03219	1.27286	5.03171	4.86119e-07	7.11205e-05	LOC339260	339260	34983.1	9185.93	254.649	0	6.04799	108.166
ENSG00000167210	593.415	5.62182	1.13072	5.00876	5.47815e-07	7.96229e-05	LOXHD1	125336	2402.51	315.873	814.107	26.3897	0	1.61442
ENSG00000147570	833.259	-3.4831	0.698465	-4.98608	6.16167e-07	8.89762e-05	DNAJC5B	85479	107.638	67.5208	181.341	746.302	1659.17	2237.58
ENSG00000183242	178.528	6.08745	1.21069	4.93522	8.00597e-07	0.000114862	WT1-AS	51352	962.411	99.3409	5.78749	0	2.016	1.61442
ENSG00000223749	380.711	5.34952	1.0859	4.93349	8.07725e-07	0.000115142	MIR503HG	84848	1458.39	775.325	25.0791	14.7783	1.008	9.68651
ENSG00000008438	555.388	4.78833	0.972947	4.92426	8.46812e-07	0.000119186	PGLYRP1	8993	417.889	1590.23	1252.03	58.0574	2.016	12.1081
ENSG00000164821	1112.89	5.69114	1.17412	4.92454	8.45579e-07	0.000119186	DEFA4	1669	560.703	238.263	5835.72	33.7789	0	8.8793
ENSG00000061918	978.281	5.41108	1.10785	4.91868	8.71281e-07	0.000121859	GUCY1B3	2983	5386.12	71.4013	353.037	27.4453	5.03999	26.6379
ENSG00000256803	50.0747	6.38451	1.28425	4.86834	1.12542e-06	0.000156419	LOC102724020	102724020	161.105	10.0893	129.254	0	0	0
ENSG00000205212	876.036	5.83167	1.2359	4.85772	1.18744e-06	0.000164014	CCDC144NL	339184	4361.1	863.8	9.64581	6.33354	0	15.337
ENSG00000244456	56.896	6.32421	1.29844	4.79914	1.59348e-06	0.000218739	NA	NA	275.075	56.6554	9.64581	0	0	0
ENSG00000177374	961.032	-4.71447	0.985789	-4.78984	1.66913e-06	0.000227719	HIC1	3090	7.03517	69.073	54.0165	2042.57	3407.04	186.465
ENSG00000224080	205.749	-3.17249	0.664391	-4.77003	1.842e-06	0.000249771	NA	NA	19.6985	53.551	36.6541	404.291	337.68	382.617
ENSG00000182601	251.698	-6.09006	1.33672	-4.76585	1.88055e-06	0.000253453	HS3ST4	9951	0.703517	0	0	0	1199.52	309.968
ENSG00000240754	150.361	5.22428	1.09304	4.74244	2.11159e-06	0.000282876	NA	NA	796.381	73.7296	21.2208	3.16677	2.016	5.65047
ENSG00000169508	21471.4	-4.21263	0.892682	-4.72376	2.31529e-06	0.000308308	GPR183	1880	997.587	591.389	3165.76	16636.1	15353.8	92084
ENSG00000223907	242.073	5.88278	1.27426	4.69476	2.66922e-06	0.000353322	NA	NA	1278.99	5.43271	163.979	0	4.032	0
ENSG00000184937	307.228	5.81726	1.28616	4.67227	2.9789e-06	0.000391981	WT1	7490	1653.26	179.279	5.78749	0	5.03999	0
ENSG00000116285	408.953	-4.00749	0.86187	-4.64605	3.38343e-06	0.000442592	ERRFI1	54206	26.7336	50.4466	30.8666	1731.17	187.488	427.014
ENSG00000182636	1734.48	5.59118	1.33292	4.63763	3.52433e-06	0.000458328	NDN	4692	4594.67	5789.71	0	6.33354	0	16.1442
ENSG00000258646	78.4673	6.02576	1.33682	4.61536	3.92415e-06	0.000507356	NA	NA	23.216	3.8805	443.707	0	0	0
ENSG00000262823	151.107	5.9727	1.27411	4.59544	4.31839e-06	0.0005551	NA	NA	142.11	2.3283	760.09	2.11118	0	0
ENSG00000125812	4583.85	-2.53808	0.552633	-4.59263	4.37698e-06	0.000559398	GZF1	64412	1017.99	1757.09	1035.96	9003.12	8069.03	6619.92
ENSG00000121053	1460.06	5.46959	1.22217	4.58881	4.45781e-06	0.000566473	EPX	8288	8278.28	3.1044	422.487	13.7227	28.224	14.5298
ENSG00000109576	160.766	5.34603	1.16011	4.58393	4.56316e-06	0.000573308	AADAT	51166	851.255	37.2528	67.5207	2.11118	0	6.45768
ENSG00000159958	200.887	-4.04591	0.880433	-4.58507	4.53834e-06	0.000573308	TNFRSF13C	115650	29.5477	3.8805	17.3625	479.238	136.08	539.216
ENSG00000267283	328.603	3.15261	0.688072	4.57968	4.6569e-06	0.000581799	NA	NA	424.22	329.843	1041.75	57.0018	53.4239	65.384
ENSG00000184545	2064.08	-4.31547	0.957571	-4.51326	6.38388e-06	0.000793099	DUSP8	1850	17.5879	213.428	163.979	7392.29	673.343	3923.85
ENSG00000198680	549.41	5.09457	1.13857	4.508	6.54416e-06	0.000808495	TUSC1	286319	822.411	2422.21	11.575	25.3342	2.016	12.9154
ENSG00000166780	372.815	3.71263	0.827373	4.4853	7.28116e-06	0.000890884	C16orf45	89927	251.155	307.336	1552.98	40.1124	51.4079	33.9028
ENSG00000204382	286.283	5.28658	1.18679	4.48501	7.29117e-06	0.000890884	XAGE1E	653067	416.482	1268.92	17.3625	0	2.016	12.9154
ENSG00000253981	109.164	4.23879	0.94176	4.47936	7.48658e-06	0.000909762	NA	NA	362.311	31.044	239.216	9.50031	4.032	8.8793
ENSG00000231106	143.703	5.49684	1.2267	4.47092	7.78843e-06	0.0009413	NA	NA	11.9598	245.248	599.97	0	5.03999	0
ENSG00000255275	1210.37	-2.84784	0.637252	-4.46835	7.88238e-06	0.000947505	NA	NA	428.442	197.13	181.341	2669.59	2297.23	1488.49
ENSG00000215424	569.163	4.87194	1.10189	4.44255	8.88997e-06	0.00106288	MCM3AP-AS1	114044	490.351	12.4176	2857.09	14.7783	16.128	24.2163
ENSG00000196628	11225	4.572	1.04044	4.41139	1.02707e-05	0.00122139	TCF4	6925	24428.9	581.3	40772.8	827.582	130.032	609.443
ENSG00000086548	171.553	4.60934	1.04652	4.39576	1.10385e-05	0.00130571	CEACAM6	4680	262.412	97.7887	646.269	14.7783	0	8.07209
ENSG00000068137	985.962	-3.94077	0.897501	-4.39201	1.12305e-05	0.0013214	PLEKHH3	79990	17.5879	190.145	57.8749	1235.04	3523.96	891.159
ENSG00000163376	3265.44	-3.09518	0.706628	-4.38053	1.18391e-05	0.00138567	KBTBD8	84541	225.829	544.823	1035.96	7003.84	4150.94	6631.23
ENSG00000139970	850.222	4.59974	1.05609	4.37044	1.23994e-05	0.00144365	RTN1	6252	489.648	111.759	4386.92	78.1136	17.136	17.7586
ENSG00000157601	2175.76	2.64034	0.604431	4.36819	1.25278e-05	0.001451	MX1	4599	5105.42	3513.41	2760.63	363.123	528.191	783.8
ENSG00000124469	203.497	4.20198	0.962283	4.36183	1.28979e-05	0.00148613	CEACAM8	1088	155.477	409.781	613.474	33.7789	2.016	6.45768
ENSG00000197992	821.033	5.3012	1.34959	4.35675	1.32008e-05	0.00151319	CLEC9A	283420	4750.14	163.757	0	4.22236	0	8.07209
ENSG00000151014	2735.78	-3.13213	0.720743	-4.34577	1.38785e-05	0.00158195	NOCT	25819	672.562	478.078	314.453	9134.02	2202.48	3613.07
ENSG00000197798	533.743	2.97592	0.684782	4.34476	1.39429e-05	0.00158195	FAM118B	79607	591.657	1060.15	1228.88	59.113	86.6879	175.972
ENSG00000072310	9638.08	-2.71025	0.624026	-4.34324	1.40398e-05	0.00158485	SREBF1	6720	3398.69	2142.81	1516.32	18974.2	21629.6	10166.8
ENSG00000074590	227.516	-4.26417	0.980561	-4.33753	1.44094e-05	0.00161188	NUAK1	9891	24.6231	14.7459	3.85832	130.893	1067.47	123.503
ENSG00000233101	239.334	5.29942	1.23903	4.3373	1.44242e-05	0.00161188	HOXB-AS3	404266	1364.82	1.5522	59.804	3.16677	1.008	5.65047
ENSG00000143367	566.366	-3.1517	0.72762	-4.33023	1.48951e-05	0.00165618	TUFT1	7286	153.367	50.4466	94.529	1697.39	860.831	541.638
ENSG00000145911	338.477	-3.60567	0.833702	-4.32482	1.52656e-05	0.00168894	N4BP3	23138	30.2512	10.8654	82.954	741.024	847.727	318.041
ENSG00000088899	262.456	-3.25273	0.755152	-4.30294	1.68549e-05	0.0018464	LZTS3	9762	64.7235	34.9245	27.0083	845.527	232.848	369.702
ENSG00000100033	112.662	5.54276	1.27279	4.30309	1.68433e-05	0.0018464	PRODH	5625	633.165	1.5522	38.5832	1.05559	0	1.61442
ENSG00000199990	428.555	4.20995	0.980062	4.29782	1.72489e-05	0.0018803	VTRNA1-1	56664	1319.09	37.2528	1128.56	15.8338	38.304	32.2884
ENSG00000199753	866.369	2.45334	0.5728	4.28272	1.84626e-05	0.00200279	SNORD104	692227	1461.91	1273.58	1707.31	266.009	163.296	326.113
ENSG00000145777	1053.68	4.69202	1.10977	4.25395	2.10035e-05	0.00226736	TSLP	85480	5819.49	339.156	46.2999	48.5571	20.16	48.4326
ENSG00000226673	43.3023	5.18499	1.15873	4.23565	2.27888e-05	0.0024482	LINC01108	102216342	152.663	29.4918	75.2373	0	0	2.42163
ENSG00000169427	86.3569	5.35352	1.24442	4.22794	2.35846e-05	0.00252151	KCNK9	51305	4.92462	477.302	32.7958	2.11118	1.008	0
ENSG00000259972	1443.08	4.50273	1.07339	4.21319	2.51786e-05	0.00267905	NA	NA	450.954	142.803	7863.27	31.6677	106.848	62.9623
ENSG00000149289	791.373	4.28936	1.02119	4.2089	2.5662e-05	0.00270581	ZC3H12C	85463	3978.39	558.016	69.4498	35.89	56.4479	50.047
ENSG00000176945	235.122	3.73696	0.887414	4.20782	2.57846e-05	0.00270581	MUC20	200958	944.119	280.172	111.891	39.0568	24.192	11.3009
ENSG00000231581	45.6951	4.25019	0.995825	4.20773	2.57952e-05	0.00270581	NA	NA	21.1055	97.7887	146.616	4.22236	2.016	2.42163
ENSG00000121594	78.0862	-3.96346	0.936904	-4.20298	2.63424e-05	0.00275025	CD80	941	7.73868	6.20881	5.78749	274.453	28.224	146.105
ENSG00000215781	322.638	4.54432	1.08865	4.18494	2.85243e-05	0.00296413	NA	NA	1490.05	391.931	11.575	7.38913	25.2	9.68651
ENSG00000146674	63.5971	-4.09954	0.969252	-4.1798	2.91762e-05	0.00301776	IGFBP3	3486	7.03517	6.20881	0	190.006	60.4799	117.853
ENSG00000116962	15425	-3.14323	0.753834	-4.17028	3.0423e-05	0.00313216	NID1	4811	1093.97	5430.38	1554.9	36881.2	28745.1	18844.3
ENSG00000231475	59.3387	-4.53758	1.07415	-4.16664	3.09117e-05	0.00316781	NA	NA	4.2211	0	3.85832	143.56	33.264	171.128
ENSG00000188051	36.5711	5.21818	1.16773	4.15881	3.19904e-05	0.00326331	TMEM221	100130519	132.261	46.566	38.5832	0	2.016	0
ENSG00000128422	87.3093	4.85722	1.16303	4.14678	3.37185e-05	0.00342389	KRT17	3872	436.18	22.5069	57.8749	5.27795	2.016	0
ENSG00000256813	73.1596	5.45908	1.32173	4.13275	3.58451e-05	0.00362329	NA	NA	19.6985	1.5522	416.699	0	1.008	0
ENSG00000104901	252.471	5.20414	1.31822	4.12771	3.66387e-05	0.00368675	DKKL1	27120	1412.66	3.1044	92.5998	0	0	6.45768
ENSG00000115844	192.115	-4.92954	1.20836	-4.09938	4.14265e-05	0.00414974	DLX2	1746	0	10.8654	1.92916	858.194	12.096	269.608
ENSG00000222724	381.856	3.44049	0.840591	4.09167	4.2828e-05	0.00427089	NA	NA	1379.6	164.533	592.253	54.8907	27.216	72.6489
ENSG00000214397	103.779	4.95397	1.20723	4.08522	4.40356e-05	0.00437171	NA	NA	129.447	6.20881	480.361	0	1.008	5.65047
ENSG00000156575	247.375	5.13981	1.32223	4.08197	4.46559e-05	0.00441103	PRG3	10394	1248.04	0	229.57	4.22236	0	2.42163
ENSG00000180336	226.356	3.25351	0.796917	4.08005	4.50267e-05	0.00441103	MEIOC	284071	247.638	150.564	852.69	34.8345	35.28	37.1316
ENSG00000224429	323.16	3.22078	0.789034	4.08024	4.49891e-05	0.00441103	NA	NA	1203.72	247.576	329.887	42.2236	73.5839	41.9749
ENSG00000132821	254.159	-5.12003	1.287	-4.07745	4.55317e-05	0.00444094	VSTM2L	128434	0	9.31321	0	4.22236	483.839	1027.58
ENSG00000251143	202.573	4.14792	1.01713	4.07557	4.59026e-05	0.00445756	LOC100128494	100128494	96.3818	63.6403	1014.74	7.38913	9.07199	24.2163
ENSG00000157554	2827.7	3.3991	0.83507	4.07175	4.66603e-05	0.00451144	ERG	2078	8929.03	3832.39	3019.14	709.356	397.152	79.1065
ENSG00000172803	2287.57	4.73334	1.1792	4.06578	4.78723e-05	0.00460859	SNX32	254122	465.024	20.1786	13033.4	73.8913	67.5359	65.384
ENSG00000012223	1884.19	3.96693	0.980392	4.05274	5.06216e-05	0.00481078	LTF	4057	1200.2	5758.67	3887.26	387.401	19.152	52.4686
ENSG00000033327	13178.8	-2.83349	0.699126	-4.0532	5.05214e-05	0.00481078	GAB2	9846	1345.12	3497.89	3850.61	37066	20997.6	12315.6
ENSG00000213997	22.0089	-5.36758	1.31154	-4.05442	5.02586e-05	0.00481078	NA	NA	0	0	0	26.3897	80.6399	25.0235
ENSG00000172236	3895.68	4.89844	1.23929	4.05069	5.1067e-05	0.00483246	TPSAB1	7177	17514	5613.54	1.92916	15.8338	118.944	109.78
ENSG00000228501	170.51	4.98371	1.24895	4.04657	5.1973e-05	0.00489735	NA	NA	6.33165	963.141	44.3707	3.16677	6.04799	0
ENSG00000237017	144.763	4.60994	1.14255	4.03708	5.41212e-05	0.00507826	NA	NA	67.5376	7.76101	777.452	2.11118	8.06399	5.65047
ENSG00000137507	268.387	-3.68597	0.914499	-4.03112	5.55125e-05	0.00518692	LRRC32	2615	9.84923	23.283	54.0165	1072.48	131.04	319.655
ENSG00000102854	27015.4	-3.9903	0.99259	-4.02824	5.6195e-05	0.00520977	MSLN	10232	742.914	1198.3	4433.22	4165.36	115696	35856.2
ENSG00000242550	6391.89	-4.35231	1.08585	-4.02812	5.62256e-05	0.00520977	SERPINB10	5273	699.999	143.579	144.687	31324.6	302.4	5736.03
ENSG00000162747	175.883	4.16993	1.03508	4.02442	5.7117e-05	0.00527041	FCGR3B	2215	34.4723	674.432	312.524	8.44472	2.016	23.4091
ENSG00000128342	115.362	-4.16967	1.03172	-4.01882	5.84906e-05	0.00535273	LIF	3976	18.2914	1.5522	1.92916	339.9	54.4319	276.066
ENSG00000198908	89.952	2.90097	0.720646	4.01966	5.8281e-05	0.00535273	BHLHB9	80823	159.698	128.833	194.845	28.5009	14.112	13.7226
ENSG00000101916	1295.73	-2.79905	0.697763	-4.01141	6.03581e-05	0.00550099	TLR8	51311	117.487	398.916	358.824	3355.72	2025.07	1518.36
ENSG00000137857	129.541	4.95389	1.24424	4.00819	6.11857e-05	0.00555366	DUOX1	53905	650.753	1.5522	117.679	0	4.032	3.22884
ENSG00000251095	66.953	5.01047	1.39651	4.0062	6.17037e-05	0.00557791	NA	NA	282.11	0	119.608	0	0	0
ENSG00000177303	191.762	2.48893	0.621526	4.00258	6.26556e-05	0.00564103	CASKIN2	57513	325.728	362.439	300.949	38.0012	48.3839	75.0705
ENSG00000232871	91.1397	4.44861	1.10796	3.99712	6.41188e-05	0.0057264	SEC1P	653677	70.3517	6.98491	457.212	4.22236	4.032	4.03605
ENSG00000258476	559.509	2.87268	0.718461	3.9977	6.39621e-05	0.0057264	NA	NA	915.275	651.925	1433.37	77.058	65.5199	213.911
ENSG00000222040	38.674	-5.30556	1.3639	-3.98865	6.64496e-05	0.00591082	NA	NA	0	0	0	4.22236	13.104	214.718
ENSG00000101445	3422.92	-3.63354	0.912696	-3.98447	6.76309e-05	0.00599194	PPP1R16B	26051	170.955	185.488	789.027	14744.5	2133.93	2513.65
ENSG00000213918	1116.89	2.93544	0.737082	3.98246	6.82064e-05	0.00601895	DNASE1	1773	3483.11	622.433	1917.59	203.729	185.472	288.981
ENSG00000121966	79237.3	-2.58318	0.648847	-3.98135	6.85264e-05	0.00602328	CXCR4	7852	11559.5	18274.1	32639.5	109285	106003	197662
ENSG00000198182	110.23	4.37721	1.10306	3.95636	7.60995e-05	0.0066626	ZNF607	84775	543.818	86.1472	15.4333	1.05559	6.04799	8.8793
ENSG00000123096	37.3261	5.27048	1.36909	3.95413	7.68141e-05	0.00669879	SSPN	8082	193.467	1.5522	28.9374	0	0	0
ENSG00000143842	839.359	-4.14874	1.05432	-3.94772	7.89006e-05	0.00685388	SOX13	9580	1.40703	50.4466	109.962	3002.1	1488.81	383.424
ENSG00000240409	356.418	3.84206	0.974158	3.94594	7.94886e-05	0.00687809	NA	NA	91.4572	183.936	1767.11	31.6677	39.312	25.0235
ENSG00000168542	73.8701	-4.81967	1.4056	-3.94319	8.04054e-05	0.00693045	COL3A1	1281	0	0	0	38.0012	0	405.219
ENSG00000176842	429.22	4.56485	1.16786	3.94168	8.09113e-05	0.00694713	IRX5	10265	2410.25	110.982	7.71665	22.1674	8.06399	16.1442
ENSG00000108821	293.827	-3.78364	0.961556	-3.93119	8.45278e-05	0.00722973	COL1A1	1277	48.5426	28.7157	5.78749	452.848	89.7119	1137.36
ENSG00000113916	18282.7	-3.60004	0.918379	-3.92349	8.72763e-05	0.00742705	BCL6	604	636.683	2382.63	3215.91	78560.1	6257.66	18643.3
ENSG00000215764	104.34	-4.46879	1.13129	-3.92281	8.75225e-05	0.00742705	NA	NA	4.2211	8.53711	0	12.6671	150.192	450.423
ENSG00000262934	84.154	4.06762	1.03236	3.92195	8.78368e-05	0.00742705	NA	NA	324.321	151.34	11.575	3.16677	8.06399	6.45768
ENSG00000261342	69.8901	4.78446	1.4083	3.91936	8.87855e-05	0.00747883	NA	NA	403.819	15.522	0	0	0	0
ENSG00000073146	63.0714	4.89603	1.23736	3.90085	9.58536e-05	0.00798958	MOV10L1	54456	4.92462	26.3874	343.391	2.11118	0	1.61442
ENSG00000076706	259.698	-4.24636	1.09068	-3.90067	9.59267e-05	0.00798958	MCAM	4162	0	27.9396	15.4333	934.197	167.328	413.291
ENSG00000255980	124.553	4.18072	1.0695	3.90176	9.54939e-05	0.00798958	NA	NA	89.3466	525.42	109.962	0	12.096	10.4937
ENSG00000235078	257.108	4.81791	1.26083	3.8997	9.63133e-05	0.00799184	NA	NA	87.9396	3.8805	1435.3	0	5.03999	10.4937
ENSG00000165949	1760.79	3.30721	0.850084	3.89153	9.96144e-05	0.00823503	IFI27	3429	4012.86	2561.91	3210.13	85.5028	81.6479	612.672
ENSG00000097096	423.363	4.3482	1.12395	3.88815	0.000101012	0.00831968	SYDE2	84144	2302.61	159.101	17.3625	35.89	13.104	12.1081
ENSG00000162711	11393.4	-1.98096	0.510273	-3.88214	0.00010354	0.00849643	NLRP3	114548	3831.35	5000.42	4500.74	22091.4	15894.1	17042.6
ENSG00000257225	38.7314	5.01579	1.22978	3.87221	0.000107855	0.00881795	NA	NA	17.5879	33.3723	179.412	0	2.016	0
ENSG00000254911	1027.13	2.20778	0.571147	3.86538	0.000110918	0.00903517	SCARNA9	619383	1112.96	1825.39	2183.81	404.291	345.744	290.595
ENSG00000060982	720.002	3.38506	0.876576	3.86245	0.000112254	0.00910319	BCAT1	586	479.798	2422.99	1120.84	136.171	18.144	142.069
ENSG00000251002	238.344	4.66897	1.22325	3.86176	0.000112572	0.00910319	NA	NA	1324.72	20.1786	65.5915	0	5.03999	14.5298
ENSG00000065923	737.441	-2.68181	0.694603	-3.86058	0.000113116	0.00911406	SLC9A7	84679	108.342	223.517	206.42	747.357	2235.74	903.267
ENSG00000206199	86.6732	4.82084	1.25014	3.85498	0.000115737	0.00929157	ANKUB1	389161	39.3969	0.776101	474.574	1.05559	1.008	3.22884
ENSG00000121671	5250.44	-2.48758	0.645464	-3.854	0.000116202	0.00929529	CRY2	1408	1278.99	1519.61	1603.13	12316.6	11019.4	3764.82
ENSG00000213096	921.119	2.96314	0.770372	3.84641	0.000119862	0.00955373	ZNF254	9534	2232.96	1749.33	1003.16	335.678	55.4399	150.141
ENSG00000106546	68189	-3.1826	0.828304	-3.84356	0.000121262	0.00963078	AHR	196	5284.82	21797.6	6343.09	55954.7	249461	70293.4
ENSG00000186652	5171.69	3.86454	1.00937	3.83674	0.00012468	0.009867	PRG2	5553	25399.8	686.849	3624.9	786.414	317.52	214.718
ENSG00000267206	30.1078	5.04793	1.2794	3.82199	0.000132377	0.010439	LCN6	158062	4.92462	47.3421	127.325	1.05559	0	0
ENSG00000232151	154.035	3.21279	0.840043	3.82083	0.000133006	0.0104515	NA	NA	372.16	401.244	77.1665	41.168	17.136	15.337
ENSG00000130766	5246.34	-2.73597	0.71765	-3.8127	0.000137459	0.0107634	SESN2	83667	737.285	935.201	1992.82	16285.6	5702.25	5824.82
ENSG00000123358	14628.1	-3.05808	0.803535	-3.80666	0.000140856	0.0109908	NR4A1	3164	1105.93	4606.93	2210.82	35415	7391.66	37038
ENSG00000183134	72.277	3.7454	0.980695	3.80494	0.000141839	0.0110287	PTGDR2	11251	200.502	19.4025	192.916	10.5559	7.05599	3.22884
ENSG00000173213	215.991	4.80442	1.31465	3.804	0.000142377	0.011032	NA	NA	1206.53	8.53711	71.379	9.50031	0	0
ENSG00000164404	318.81	3.77345	0.993994	3.79866	0.000145478	0.0112332	GDF9	2661	213.166	50.4466	1560.69	27.4453	35.28	25.8307
ENSG00000226849	204.621	4.50405	1.19925	3.78541	0.000153455	0.0118081	NA	NA	123.819	13.9698	1068.76	0	9.07199	12.1081
ENSG00000229644	2264.28	-3.0744	0.813093	-3.78186	0.000155662	0.0119366	NA	NA	171.658	530.077	505.441	6770.55	957.599	4650.33
ENSG00000185022	4992.3	-3.38285	0.896232	-3.77683	0.000158838	0.0121359	MAFF	23764	159.698	1158.72	711.861	18216.3	2089.58	7617.64
ENSG00000254681	561.139	-2.71514	0.718995	-3.77602	0.000159352	0.0121359	NA	NA	160.402	46.566	190.987	1218.15	1109.81	640.924
ENSG00000171017	21.5796	-5.06852	1.34981	-3.77	0.000163246	0.01239	LRRC8E	80131	0	0	0	99.2254	18.144	12.1081
ENSG00000173261	29.3243	3.61385	0.948774	3.76426	0.000167046	0.0125499	PLAC8L1	153770	38.6934	62.0881	65.5915	2.11118	5.03999	2.42163
ENSG00000198477	343.814	2.91535	0.773971	3.76586	0.000165976	0.0125499	NA	NA	675.376	199.458	980.015	91.8363	36.288	79.9137
ENSG00000237945	928.956	3.28438	0.872689	3.76437	0.000166972	0.0125499	LINC00649	100506334	3480.3	1266.6	414.77	57.0018	100.8	254.271
ENSG00000080546	4502.88	-2.49309	0.663413	-3.75803	0.000171253	0.0128227	SESN1	27244	1527.33	1259.61	954.935	7280.4	12518.3	3476.65
ENSG00000135272	2227.57	-2.80839	0.747625	-3.75673	0.000172146	0.0128463	MDFIC	29969	474.874	235.935	756.232	2676.98	1988.78	7232.6
ENSG00000149571	57.6219	4.80866	1.26231	3.75145	0.000175815	0.0130762	KIRREL3	84623	288.442	7.76101	46.2999	0	0	3.22884
ENSG00000258782	134.903	3.67636	0.983434	3.73442	0.000188145	0.0139465	NA	NA	147.738	28.7157	592.253	8.44472	20.16	12.1081
ENSG00000170959	25.8297	-5.03395	1.36967	-3.73195	0.00019	0.0140372	DCDC1	341019	0	0	0	2.11118	98.7839	54.083
ENSG00000184619	188.713	3.01788	0.808383	3.7306	0.000191024	0.0140662	KRBA2	124751	623.316	114.863	289.374	19.0006	41.328	44.3965
ENSG00000124701	58.3139	4.94418	1.31063	3.72355	0.000196441	0.0144174	APOBEC2	10930	41.5075	1.5522	304.808	0	2.016	0
ENSG00000106070	482.888	3.62324	0.974292	3.72135	0.000198162	0.0144958	GRB10	2887	2305.42	312.769	125.396	59.113	21.168	73.4561
ENSG00000203469	62.4706	4.44843	1.42272	3.719	0.000200016	0.0145835	NA	NA	14.0703	0	360.753	0	0	0
ENSG00000247516	122.438	4.36642	1.18096	3.71052	0.000206835	0.0150314	MIR4458HG	100505738	654.974	4.6566	59.804	10.5559	3.024	1.61442
ENSG00000138685	48.0257	4.99592	1.29784	3.70771	0.000209139	0.0151493	FGF2	2247	17.5879	4.6566	264.295	0	0	1.61442
ENSG00000064270	65.2559	4.23734	1.1397	3.69938	0.000216126	0.0156046	ATP2C2	9914	314.472	61.312	5.78749	6.33354	2.016	1.61442
ENSG00000133256	248.62	3.31369	0.895591	3.69855	0.000216835	0.0156051	PDE6B	5158	839.295	117.967	428.274	42.2236	9.07199	54.8902
ENSG00000108387	126.92	3.09678	0.837199	3.69504	0.000219851	0.0157204	2004-09-01	5414	57.6884	231.278	407.053	16.8894	25.2	23.4091
ENSG00000155252	9904.62	-3.07067	0.831205	-3.69536	0.000219576	0.0157204	PI4K2A	55361	1015.88	1528.14	2696.97	35007.6	15608.9	3570.29
ENSG00000244137	84.8247	-4.85429	1.32325	-3.69306	0.000221572	0.0157927	NA	NA	2.11055	0.776101	0	442.292	0	63.7695
ENSG00000203876	18.0986	-4.96124	1.34608	-3.68996	0.000224289	0.0159353	NA	NA	0	0	0	69.6689	25.2	13.7226
ENSG00000221823	10682.7	-2.3508	0.638222	-3.68343	0.00023012	0.0162975	PPP3R1	5534	3119.39	4163	2488.62	11096.4	29872	13356.9
ENSG00000153094	5160.56	-3.15172	0.856224	-3.68234	0.000231107	0.0163154	BCL2L11	10018	522.009	1021.35	999.306	22169.5	3651.98	2599.21
ENSG00000149948	390.604	4.13976	1.13143	3.67709	0.000235908	0.0166017	HMGA2	8091	1995.88	246.8	34.7249	46.4459	2.016	17.7586
ENSG00000161298	124.401	3.15364	0.858377	3.66942	0.000243102	0.0170475	ZNF382	84911	489.648	116.415	79.0957	21.1118	23.184	16.9514
ENSG00000204323	267.002	2.54356	0.693126	3.66868	0.00024381	0.0170475	SMIM5	643008	308.844	424.527	655.915	92.8919	34.272	85.5642
ENSG00000267164	109.47	4.7566	1.35342	3.66791	0.000244543	0.0170475	NA	NA	548.039	105.55	0	0	0	3.22884
ENSG00000262061	272.484	4.621	1.30464	3.66434	0.000247979	0.017233	LOC100506388	100506388	1561.1	0	57.8749	4.22236	2.016	9.68651
ENSG00000247595	57.2	3.76569	1.02255	3.66192	0.000250334	0.0173424	SPTY2D1OS	100506540	49.2462	27.9396	250.791	2.11118	5.03999	8.07209
ENSG00000205663	52.7971	-4.90061	1.36334	-3.65005	0.000262186	0.0180511	NA	NA	0	0.776101	0	0	216.72	99.2868
ENSG00000256039	89.9558	-3.60855	0.983918	-3.65068	0.000261548	0.0180511	NA	NA	11.2563	14.7459	1.92916	102.392	45.3599	364.051
ENSG00000261799	247.558	2.87325	0.788156	3.64385	0.000268595	0.0184352	NA	NA	841.406	207.219	283.587	41.168	31.248	80.7209
ENSG00000177640	35.7858	3.83985	1.04179	3.63992	0.000272724	0.0186611	CASC2	255082	129.447	26.3874	50.1582	1.05559	2.016	5.65047
ENSG00000177692	53.7152	4.06573	1.10927	3.63639	0.000276487	0.0188389	DNAJC28	54943	253.266	10.8654	48.2291	1.05559	4.032	4.84326
ENSG00000179833	40310	-2.95816	0.813799	-3.63589	0.000277018	0.0188389	SERTAD2	9792	11483.5	8945.34	2832.01	146612	43665.5	28321.8
ENSG00000267548	469.039	2.65983	0.736986	3.60861	0.000307837	0.020871	NA	NA	379.899	648.044	1444.94	64.391	113.904	163.056
ENSG00000247572	153.684	3.36928	0.934335	3.60242	0.000315264	0.0212952	CKMT2-AS1	100131067	585.326	100.117	175.554	4.22236	22.176	34.71
ENSG00000258947	495.073	-3.3893	0.941561	-3.60181	0.000316009	0.0212952	TUBB3	10381	13.3668	78.3862	102.246	2113.29	374.976	288.174
ENSG00000128805	286.977	2.82672	0.785279	3.59865	0.000319879	0.0213708	ARHGAP22	58504	980.702	187.04	370.399	89.7251	46.3679	47.6254
ENSG00000157368	16.548	-4.85133	1.35141	-3.59854	0.000320014	0.0213708	IL34	146433	0	0	0	24.2786	60.4799	14.5298
ENSG00000248360	22.9064	4.85687	1.29198	3.59869	0.000319826	0.0213708	LINC00504	201853	23.9196	8.53711	104.175	0	0	0.807209
ENSG00000157985	117.188	-4.44208	1.24039	-3.59487	0.000324553	0.021609	AGAP1	116987	0	10.8654	0	83.3916	568.511	40.3605
ENSG00000203865	109.943	3.3832	0.940008	3.59347	0.0003263	0.0216605	ATP1A1-AS1	84852	187.135	34.1484	395.478	7.38913	12.096	23.4091
ENSG00000233830	217.943	-2.09655	0.583451	-3.59206	0.00032807	0.0217132	NA	NA	82.3114	86.9233	65.5915	403.235	387.072	282.523
ENSG00000263327	864.21	2.9688	0.826835	3.591	0.000329409	0.0217371	TAPT1-AS1	202020	1397.18	398.916	2897.6	83.3916	278.208	129.961
ENSG00000261026	111.246	-3.4296	0.953388	-3.58597	0.000335822	0.0220947	NA	NA	14.0703	24.8352	1.92916	414.847	98.7839	113.009
ENSG00000259877	253.532	2.52423	0.704011	3.58424	0.000338066	0.0221767	NA	NA	726.029	282.501	308.666	64.391	44.3519	95.2507
ENSG00000135549	538.361	-2.59294	0.72373	-3.58176	0.000341285	0.0223221	PKIB	5570	212.462	142.026	55.9457	507.739	1058.4	1253.6
ENSG00000010379	162.065	3.64323	1.01728	3.58046	0.000342994	0.0223681	SLC6A13	6540	135.075	759.803	28.9374	8.44472	27.216	12.9154
ENSG00000223612	229.654	-3.0999	0.866807	-3.57263	0.000353411	0.02298	NA	NA	34.4723	71.4013	9.64581	781.136	231.84	249.428
ENSG00000251615	130.776	4.46186	1.26732	3.56864	0.000358832	0.0232645	NA	NA	729.547	40.3572	3.85832	0	2.016	8.8793
ENSG00000117394	7078.57	-2.16972	0.609036	-3.56259	0.000367221	0.0237391	SLC2A1	6513	1568.84	3053.96	2658.39	15185.7	12972.9	7031.6
ENSG00000130035	108.084	4.57385	1.37568	3.55855	0.000372903	0.0240366	KCNA6	3742	32.3618	613.12	0	0	3.024	0
ENSG00000119147	21.8038	4.83932	1.3844	3.55621	0.000376236	0.0241813	C2orf40	84417	67.5376	1.5522	61.7332	0	0	0
ENSG00000184602	5368.64	-2.38369	0.670987	-3.55263	0.000381395	0.024372	SNN	8303	1376.78	1142.42	2251.33	14838.4	8096.25	4506.65
ENSG00000266490	116.187	2.26961	0.638452	3.5529	0.000381015	0.024372	NA	NA	213.166	175.399	196.775	32.7233	48.3839	30.674
ENSG00000181619	682.724	3.39711	0.958069	3.54823	0.000387835	0.0247126	GPR135	64582	2704.32	106.326	1024.39	33.7789	96.7679	130.768
ENSG00000212670	141.26	2.87505	0.810076	3.5458	0.00039143	0.0248704	NA	NA	364.422	288.71	108.033	10.5559	36.288	39.5533
ENSG00000249967	2125.96	-3.25473	0.919885	-3.54071	0.000399055	0.0252826	NA	NA	225.829	90.0277	617.332	7821.92	3291.12	709.537
ENSG00000239388	45.1421	4.36187	1.42423	3.53959	0.000400752	0.025318	ASB14	142686	23.9196	0	246.933	0	0	0
ENSG00000188620	4749.93	-4.27806	1.23193	-3.53132	0.000413493	0.0260489	HMX3	340784	16.8844	509.898	27.0083	46.4459	23526.7	4372.65
ENSG00000232243	42.5414	4.39043	1.42245	3.5281	0.000418559	0.0262935	NA	NA	0	37.2528	217.995	0	0	0
ENSG00000117877	287.071	2.93273	0.831437	3.52626	0.00042147	0.0263308	CD3EAP	10849	461.507	224.293	870.052	21.1118	37.296	108.166
ENSG00000172247	3574.18	3.91768	1.11677	3.52623	0.00042152	0.0263308	C1QTNF4	114900	16420.1	4205.69	69.4498	229.063	458.639	62.1551
ENSG00000140254	55.0683	4.11387	1.1635	3.51861	0.00043381	0.0270226	DUOXA1	90527	177.286	1.5522	142.758	3.16677	4.032	1.61442
ENSG00000100181	1183.79	-4.1463	1.19115	-3.51635	0.000437522	0.0271655	TPTEP1	387590	6.33165	145.131	23.1499	463.404	6425.99	38.7461
ENSG00000178430	62.8462	4.41358	1.25668	3.51573	0.000438547	0.0271655	NA	NA	37.2864	2.3283	331.816	0	4.032	1.61442
ENSG00000106089	2926.66	-3.58998	1.02579	-3.50643	0.000454158	0.0278814	STX1A	6804	714.069	132.713	57.8749	13767	1678.32	1210.01
ENSG00000107263	11278.7	-1.95789	0.558721	-3.50426	0.000457885	0.0278814	RAPGEF1	2889	4194.37	4766.81	4311.68	25136.8	17359.8	11903.1
ENSG00000111981	184.039	-3.36463	0.958947	-3.50629	0.000454393	0.0278814	ULBP1	80329	45.7286	3.1044	23.1499	405.346	95.7599	531.144
ENSG00000120875	437.057	-3.22969	0.921613	-3.50368	0.000458882	0.0278814	DUSP4	1846	69.6481	116.415	7.71665	476.071	1555.34	397.147
ENSG00000199675	175.273	2.98969	0.852774	3.50446	0.000457538	0.0278814	NA	NA	118.894	172.294	663.632	45.3904	35.28	16.1442
ENSG00000229344	402.129	2.6551	0.757609	3.50419	0.000458002	0.0278814	NA	NA	251.859	1105.17	763.948	139.338	100.8	51.6614
ENSG00000250041	23.1822	-4.42397	1.29152	-3.50496	0.000456677	0.0278814	NA	NA	0	0	1.92916	8.44472	30.24	98.4796
ENSG00000155130	19723	-2.27917	0.651148	-3.50034	0.000464673	0.0281166	NA	NA	6466.02	5686.49	6642.11	52407.9	14186.6	32948.7
ENSG00000198742	5868.97	-2.11311	0.60375	-3.49999	0.00046528	0.0281166	SMURF1	57154	1529.45	2937.54	1784.48	10590.7	12328.8	6042.77
ENSG00000134193	136.535	4.26232	1.22998	3.49924	0.000466583	0.0281189	REG4	83998	699.999	8.53711	94.529	13.7227	0	2.42163
ENSG00000164823	5106.37	-2.47578	0.707879	-3.49762	0.000469438	0.0282145	OSGIN2	734	708.441	2403.58	1120.84	11343.4	10594.1	4467.9
ENSG00000154359	4898.32	-2.54516	0.728031	-3.49615	0.000472026	0.0282195	LONRF1	91694	930.049	1845.57	1082.26	3833.9	16138.1	5560.06
ENSG00000213188	30.4887	4.76098	1.34056	3.49613	0.000472059	0.0282195	NA	NA	11.9598	2.3283	167.837	0	0	0.807209
ENSG00000169224	108.356	3.45136	0.988371	3.4869	0.000488646	0.0291327	GCSAML	148823	509.346	40.3572	61.7332	8.44472	14.112	16.1442
ENSG00000133048	318.71	3.98687	1.15026	3.48502	0.000492102	0.0292604	CHI3L1	1116	59.0954	584.404	1209.58	42.2236	0	16.9514
ENSG00000138166	3692.34	-3.04487	0.875404	-3.47959	0.000502183	0.0296221	DUSP5	1847	262.412	1175.79	499.653	12555.2	1230.77	6430.23
ENSG00000182890	541.991	-2.66405	0.765165	-3.48068	0.000500147	0.0296221	GLUD2	2747	177.99	179.279	30.8666	695.634	1191.45	976.723
ENSG00000242628	26.5103	4.63469	1.40308	3.47999	0.000501439	0.0296221	NA	NA	7.03517	1.5522	150.475	0	0	0
ENSG00000170379	221.194	-2.2873	0.657875	-3.47636	0.000508276	0.0299023	TCAF2	285966	55.5778	43.4616	111.891	321.955	417.312	376.967
ENSG00000203989	38.3133	4.62057	1.36487	3.47423	0.000512324	0.0300608	RHOXF2B	727940	173.769	55.1032	0	0	1.008	0
ENSG00000259867	338.127	4.39152	1.31084	3.46914	0.000522123	0.0305552	NA	NA	1449.24	554.912	0	0	14.112	10.4937
ENSG00000234717	36.6652	4.38388	1.42142	3.46568	0.000528891	0.03087	TMEM212-AS1	100874219	0	146.683	73.3082	0	0	0
ENSG00000228446	47.5413	-3.08689	0.886594	-3.46369	0.000532816	0.0310177	NA	NA	5.62813	13.9698	3.85832	90.7807	116.928	54.083
ENSG00000261643	109.179	3.01486	0.870156	3.46034	0.000539494	0.0313245	NA	NA	324.321	198.682	73.3082	28.5009	6.04799	24.2163
ENSG00000198327	188.449	3.42968	0.992842	3.45444	0.000551427	0.031934	NA	NA	112.563	51.2227	898.99	21.1118	12.096	34.71
ENSG00000143494	76.1497	3.15103	0.911318	3.44908	0.000562508	0.032491	VASH2	79805	268.743	84.595	67.5207	7.38913	6.04799	22.6019
ENSG00000135144	85.5573	-2.52	0.730044	-3.44722	0.000566388	0.0325689	DTX1	1840	25.3266	21.7308	21.2208	200.562	80.6399	163.864
ENSG00000164708	75.537	3.76678	1.09139	3.44564	0.000569713	0.0325689	PGAM2	5224	105.527	6.98491	322.17	4.22236	11.088	3.22884
ENSG00000243414	3207.22	-2.04728	0.594081	-3.44607	0.000568794	0.0325689	TICAM2	353376	1040.5	1782.7	735.011	5653.74	5629.67	4401.71
ENSG00000261087	162.961	3.06555	0.888929	3.44583	0.000569315	0.0325689	NA	NA	551.557	169.19	173.625	6.33354	26.208	50.8542
ENSG00000163794	316.279	2.57377	0.747941	3.4404	0.000580854	0.0330359	UCN	7349	676.783	249.128	729.223	33.7789	103.824	104.937
ENSG00000200182	173.207	2.95604	0.858651	3.44064	0.000580343	0.0330359	NA	NA	398.19	65.1925	478.432	17.945	30.24	49.2398
ENSG00000197405	18562.5	-4.05774	1.19297	-3.43815	0.00058571	0.0332026	C5AR1	728	87.9396	1403.19	1464.23	99793.3	237.888	8388.52
ENSG00000227255	21.8282	-4.65252	1.39464	-3.4373	0.000587547	0.0332026	NA	NA	0	0	0	68.6133	1.008	61.3479
ENSG00000259780	86.3544	4.42093	1.39341	3.43697	0.000588265	0.0332026	NA	NA	18.2914	0	497.724	2.11118	0	0
ENSG00000160791	479.864	-2.86313	0.833381	-3.43571	0.000591001	0.0332726	CCR5	1234	87.2361	65.1925	140.829	868.75	163.296	1553.88
ENSG00000115594	355.706	-3.45103	1.00616	-3.43117	0.000600977	0.0336638	IL1R1	3554	37.9899	69.073	17.3625	1580.22	45.3599	384.232
ENSG00000172901	27.0757	-3.79107	1.08272	-3.4313	0.000600696	0.0336638	LVRN	206338	1.40703	4.6566	0	46.4459	37.296	72.6489
ENSG00000187461	301.806	-2.80114	0.817309	-3.42713	0.000610006	0.0340837	NA	NA	28.8442	65.1925	100.316	994.365	440.495	181.622
ENSG00000259001	1573.42	2.58544	0.754692	3.42601	0.000612507	0.0341377	NA	NA	3759.59	1510.29	2974.77	191.062	777.167	227.633
ENSG00000134108	17857.2	-1.85695	0.542279	-3.42435	0.000616279	0.0342314	ARL8B	55207	8568.13	5600.34	8158.43	20923.9	31261.1	32631.4
ENSG00000179094	36350.1	-2.40144	0.701552	-3.42323	0.000618807	0.0342314	PER1	5187	4577.08	7753.25	19324.4	51234.1	81497.7	53714.1
ENSG00000212884	69.8525	3.63748	1.05883	3.42382	0.000617481	0.0342314	NA	NA	232.16	22.5069	144.687	4.22236	1.008	14.5298
ENSG00000148339	1997.55	-2.21872	0.649327	-3.41695	0.000633263	0.0349442	SLC25A25	114789	492.462	687.625	796.744	5461.62	1782.14	2764.69
ENSG00000100413	1765.37	2.32146	0.680094	3.41348	0.000641393	0.0353004	POLR3H	171568	1786.93	2009.33	5170.16	563.685	347.76	714.38
ENSG00000123201	123.229	3.73909	1.09637	3.41284	0.000642894	0.0353004	GUCY1B2	2974	629.647	17.0742	61.7332	10.5559	17.136	3.22884
ENSG00000259484	564.797	1.79008	0.525068	3.40904	0.000651928	0.0357083	NA	NA	786.532	977.887	889.344	225.896	225.792	283.331
ENSG00000140285	690.473	-4.3383	1.33943	-3.40457	0.000662687	0.0358646	FGF7	2252	12.6633	31.044	0	0	3295.15	803.981
ENSG00000163661	1538.18	-2.45971	0.72218	-3.40586	0.000659554	0.0358646	PTX3	5806	336.984	718.669	225.712	4430.31	1590.62	1926.81
ENSG00000186197	126.663	4.03321	1.18978	3.40656	0.000657872	0.0358646	EDARADD	128178	30.2512	3.1044	706.073	8.44472	4.032	8.07209
ENSG00000198211	509.724	-2.77478	0.814959	-3.4045	0.000662845	0.0358646	NA	NA	115.377	113.311	104.175	1998.23	445.535	281.716
ENSG00000252678	1549.78	2.5695	0.754764	3.40456	0.000662709	0.0358646	NA	NA	3714.57	1496.32	2897.6	190.006	774.143	226.019
ENSG00000133477	17.0426	-4.6259	1.38115	-3.40287	0.000666823	0.0359923	FAM83F	113828	0	0	0	81.2804	12.096	8.8793
ENSG00000128283	2250.18	-3.26209	0.959749	-3.4022	0.000668451	0.0359928	CDC42EP1	11135	174.472	259.994	517.016	9027.4	273.168	3249.02
ENSG00000131759	10145.8	-2.27014	0.667896	-3.39905	0.000676211	0.0361563	RARA	5914	1907.23	4505.27	3268	26147	16276.2	8771.14
ENSG00000134874	49.909	3.66824	1.07399	3.39898	0.000676365	0.0361563	DZIP1	22873	84.422	191.697	9.64581	8.44472	2.016	3.22884
ENSG00000247629	37.7469	4.21835	1.42917	3.39955	0.000674974	0.0361563	NA	NA	23.9196	0	202.562	0	0	0
ENSG00000131620	32.98	4.31063	1.42382	3.38904	0.000701384	0.0372252	ANO1	55107	80.2009	0	117.679	0	0	0
ENSG00000235865	125.565	4.37593	1.36223	3.38968	0.000699735	0.0372252	GSN-AS1	57000	26.0301	0	721.507	0	1.008	4.84326
ENSG00000251201	3132.14	-2.03967	0.601771	-3.3894	0.000700456	0.0372252	TMED7-TICAM2	100302736	1035.58	1764.85	684.853	5476.4	5483.51	4347.63
ENSG00000184371	1914.95	-2.73163	0.807561	-3.38281	0.00071748	0.0379451	CSF1	1435	724.622	479.63	86.8123	4385.98	1867.82	3944.83
ENSG00000265118	37385.1	-1.72113	0.508839	-3.38247	0.000718361	0.0379451	NA	NA	17590.7	18395.1	14690.6	70502.8	50494.7	52636.5
ENSG00000251790	237.306	3.11182	0.920052	3.3818	0.000720124	0.0379482	NA	NA	56.9848	987.2	264.295	35.89	46.3679	33.0956
ENSG00000250318	159.748	2.95767	0.874413	3.38105	0.000722093	0.0379619	NA	NA	99.1958	160.653	609.615	20.0562	50.3999	18.5658
ENSG00000161277	251.097	2.04815	0.606186	3.3781	0.000729886	0.0382812	THAP8	199745	486.833	332.947	408.982	109.781	61.4879	106.552
ENSG00000260415	41.4872	4.38204	1.28434	3.37606	0.000735328	0.0384758	NA	NA	33.0653	6.20881	206.42	0	0	3.22884
ENSG00000131019	82.6384	-3.3566	0.990485	-3.37432	0.000739993	0.0385719	ULBP3	79465	18.2914	12.4176	0	206.896	80.6399	177.586
ENSG00000136404	580.786	2.99241	0.887041	3.37408	0.000740633	0.0385719	TM6SF1	53346	298.291	860.696	2012.12	69.6689	33.264	210.682
ENSG00000142794	463.004	3.42735	1.01743	3.3728	0.000744077	0.0386607	NBPF3	84224	1751.05	672.103	190.987	12.6671	139.104	12.1081
ENSG00000203602	181.926	3.84651	1.14464	3.37197	0.000746317	0.0386867	NA	NA	96.3818	7.76101	949.148	3.16677	14.112	20.9874
ENSG00000221526	44.3217	-3.75869	1.10563	-3.36686	0.000760291	0.0393194	NA	NA	8.4422	0	1.92916	104.503	93.7439	57.3119
ENSG00000185716	371.774	2.31014	0.686364	3.36519	0.000764898	0.0394659	C16orf52	730094	1010.95	447.034	428.274	131.949	65.5199	146.912
ENSG00000182685	513.879	2.28457	0.679043	3.36404	0.000768113	0.0395401	BRICD5	283870	1117.18	530.853	951.077	112.948	104.832	266.379
ENSG00000144655	16946.1	-2.2572	0.671657	-3.36075	0.0007773	0.0399206	CSRNP1	64651	3013.87	8692.33	4575.97	37382.7	15762.1	32249.6
ENSG00000136634	74.1534	-4.34244	1.30005	-3.3592	0.000781688	0.0400534	IL10	3586	5.62813	0	0	365.234	3.024	71.0344
ENSG00000172819	2287.41	-2.59281	0.773032	-3.35441	0.000795345	0.0406595	RARG	5916	306.733	665.118	746.586	4118.91	6786.86	1100.23
ENSG00000171522	18959.7	-2.7026	0.806063	-3.35347	0.000798054	0.0407044	PTGER4	5734	1680.7	7768.77	3607.53	21184.6	14941.6	64575.1
ENSG00000241157	47.5482	3.80379	1.12811	3.35153	0.000803652	0.0408825	NA	NA	16.1809	86.9233	171.695	0	4.032	6.45768
ENSG00000246223	53.5075	3.05753	0.9096	3.35099	0.000805222	0.0408825	LINC01550	388011	125.226	35.7006	133.112	8.44472	4.032	14.5298
ENSG00000105877	100.601	3.8607	1.15384	3.35035	0.000807089	0.040884	DNAH11	8701	46.4321	10.0893	526.661	1.05559	8.06399	11.3009
ENSG00000127666	5335.54	-2.64095	0.78901	-3.3476	0.000815153	0.0411986	TICAM1	148022	986.33	2140.49	729.223	18275.4	3294.14	6587.64
ENSG00000149927	458.04	4.1368	1.25952	3.34571	0.00082073	0.0413864	DOC2A	8448	512.16	4.6566	2176.1	32.7233	0	22.6019
ENSG00000186019	86.9339	3.90915	1.16982	3.34396	0.000825926	0.0415541	LOC100379224	100379224	137.889	12.4176	354.966	4.22236	0	12.1081
ENSG00000260336	1146.4	2.53838	0.759862	3.34067	0.000835761	0.0419541	NA	NA	3390.25	870.785	1720.81	118.226	414.288	364.051
ENSG00000146232	3999.53	-2.03968	0.61094	-3.33859	0.000842055	0.0421748	NFKBIE	4794	1086.23	2082.28	1275.18	9394.75	4413.02	5745.72
ENSG00000175984	206.825	-2.46462	0.73854	-3.33695	0.00084704	0.0423292	DENND2C	163259	22.5125	49.6705	100.316	346.233	432.431	289.788
ENSG00000122877	1160.27	-3.18414	0.95518	-3.33623	0.000849243	0.0423299	EGR2	1959	151.96	122.624	246.933	3339.89	99.7919	3000.4
ENSG00000179403	23.1664	-4.42465	1.28023	-3.3357	0.000850862	0.0423299	VWA1	64856	0	1.5522	0	6.33354	58.4639	72.6489
ENSG00000198150	264.458	3.46804	1.04324	3.328	0.000874713	0.0434194	NA	NA	955.376	531.629	11.575	19.0006	47.3759	21.7947
ENSG00000130821	674.386	-2.92034	0.877838	-3.32715	0.000877384	0.043455	SLC6A8	6535	203.316	68.2969	113.821	2634.75	235.872	790.258
ENSG00000260136	244.906	1.8307	0.550459	3.32529	0.000883263	0.0436489	NA	NA	341.909	408.229	408.982	97.1142	105.84	107.359
ENSG00000173334	33101.2	-2.41394	0.727602	-3.3179	0.000906974	0.0447213	TRIB1	10221	11273.9	9706.69	7382.9	54201.4	17272.1	98770.1
ENSG00000112773	41897.6	2.62205	0.791097	3.31499	0.000916455	0.0448901	FAM46A	55603	87275.5	120509	12960.1	11085.8	10200.9	9353.94
ENSG00000228502	1137.3	3.47758	1.05102	3.31604	0.000913028	0.0448901	NA	NA	45.0251	4567.35	1838.49	82.336	226.8	63.7695
ENSG00000259053	2965.01	-2.48906	0.750776	-3.3155	0.000914779	0.0448901	NA	NA	397.487	1354.3	650.128	9172.02	3581.42	2634.73
ENSG00000176222	83.8604	3.72692	1.12392	3.31267	0.000924097	0.0451047	ZNF404	342908	338.391	119.52	25.0791	0	8.06399	12.1081
ENSG00000221887	960.953	-2.24414	0.677565	-3.31182	0.00092692	0.0451047	HMSD	284293	384.12	332.171	212.208	2656.92	778.175	1402.12
ENSG00000238917	585.749	-1.75363	0.529406	-3.31223	0.00092554	0.0451047	SNORD10	652966	242.01	263.874	272.012	1095.7	761.039	879.858
ENSG00000166435	1044.66	3.32415	1.0056	3.30991	0.000933274	0.045216	XRRA1	143570	1914.27	100.893	3848.68	72.8357	58.4639	272.837
ENSG00000236031	24.6905	4.20421	1.23588	3.31049	0.000931338	0.045216	NA	NA	14.0703	11.6415	119.608	0	2.016	0.807209
ENSG00000115474	34.8798	4.09144	1.43396	3.30897	0.000936407	0.0452692	KCNJ13	3769	18.2914	0	190.987	0	0	0
ENSG00000212643	381.127	2.98162	0.90233	3.30479	0.000950471	0.0458494	NA	NA	242.713	185.488	1653.29	43.2792	55.4399	106.552
ENSG00000186409	336.329	1.98998	0.602338	3.30329	0.000955562	0.0459952	CCDC30	728621	760.501	405.125	466.857	100.281	139.104	146.105
ENSG00000259349	28.2142	3.48247	1.04538	3.29752	0.000975418	0.0468496	NA	NA	80.2009	16.2981	63.6624	1.05559	4.032	4.03605
ENSG00000261777	166.457	3.38884	1.02796	3.29686	0.000977711	0.0468585	LOC100506083	100506083	223.015	69.8491	646.269	2.11118	13.104	44.3965
ENSG00000149177	3681.65	-1.91627	0.582183	-3.29153	0.000996434	0.047449	PTPRJ	5795	839.999	1787.36	1794.12	6864.5	5370.62	5433.33
ENSG00000203734	29.0188	4.37423	1.29947	3.29181	0.000995444	0.047449	ECT2L	345930	21.1055	6.20881	144.687	2.11118	0	0
ENSG00000234040	38.0769	3.97268	1.43912	3.29251	0.000992987	0.047449	NA	NA	0	8.53711	219.925	0	0	0
ENSG00000143028	60.4966	-4.18835	1.27151	-3.29024	0.00100101	0.047565	SYPL2	284612	0	6.20881	0	29.5565	309.456	17.7586
ENSG00000237248	360.803	3.45743	1.05329	3.28752	0.00101073	0.0478227	LINC00987	100499405	126.633	1573.16	345.32	2.11118	55.4399	62.1551
ENSG00000257499	453.833	2.23701	0.680285	3.288	0.00100902	0.0478227	NA	NA	341.206	1025.23	916.352	105.559	136.08	198.574
ENSG00000129353	4167.49	-1.86905	0.568717	-3.28643	0.00101468	0.0479073	SLC44A2	57153	1751.76	1309.28	2093.14	9202.63	5168.01	5480.14
ENSG00000059758	2906.37	-1.67343	0.509486	-3.2845	0.00102164	0.0481338	CDK17	5128	1605.42	1230.9	1207.66	4281.47	4033	5079.77
ENSG00000242797	60.5806	4.34646	1.37235	3.28304	0.00102693	0.0482808	NA	NA	108.342	0	252.72	0	0	2.42163
ENSG00000242539	25.8496	4.48029	1.36047	3.27838	0.00104404	0.048982	NA	NA	20.402	0.776101	133.112	0	0	0.807209
ENSG00000229754	852.698	-3.33377	1.01847	-3.27756	0.00104708	0.0490211	NA	NA	206.13	38.0289	79.0957	1445.1	70.5599	3277.27
ENSG00000185338	1228.59	-2.93527	0.896389	-3.2756	0.00105437	0.0492587	SOCS1	8651	374.974	115.639	196.775	856.083	559.439	5268.66
ENSG00000145491	562.143	1.9893	0.607504	3.27437	0.00105898	0.0492672	ROPN1L	83853	1064.42	657.357	1007.02	277.62	234.864	131.575
ENSG00000158528	304.925	3.58713	1.09807	3.27474	0.00105761	0.0492672	PPP1R9A	55607	1338.79	387.274	17.3625	4.22236	34.272	47.6254
ENSG00000189067	17522	-2.45794	0.750906	-3.27361	0.00106181	0.0492957	LITAF	9516	4508.13	3848.68	6127.02	60269.9	19920.1	10458.2
ENSG00000181826	1444.53	-1.96491	0.601034	-3.26919	0.00107855	0.0498645	RELL1	768211	384.12	531.629	765.877	2503.86	2946.38	1535.31
ENSG00000203414	29.4615	4.15105	1.43014	3.26951	0.00107733	0.0498645	NA	NA	118.894	0	57.8749	0	0	0
ENSG00000179593	32.3976	-3.74138	1.13604	-3.26693	0.0010872	0.0499645	ALOX15B	247	0	3.8805	3.85832	82.336	21.168	83.1426
ENSG00000225556	18.9561	-4.12796	1.31207	-3.26712	0.00108649	0.0499645	C2CD4D	100191040	0	0	1.92916	78.1136	7.05599	26.6379
ENSG00000227827	277.035	-3.31125	1.01362	-3.26628	0.0010897	0.0499645	NA	NA	66.1306	40.3572	0	585.852	395.136	574.733
ENSG00000264268	28.6722	-4.10514	1.22516	-3.26631	0.00108958	0.0499645	MIR4767	100616467	3.51758	0	0	101.337	21.168	46.0109
Supplementary Table 3 MLL EFS groups DEGs
