# Supplementary material for: A compound combination screening approach with potential to identify new treatment options for paediatric acute myeloid leukaemia
Source: Sci Rep. 2020 Oct 28;10:18514. doi: 10.1038/s41598-020-75453-3 (PMC7595190; doi:10.1038/s41598-020-75453-3)
Supplement: Supplementary file 7 — Supplementary Table 4. [file 41598_2020_75453_MOESM7_ESM.xlsx]

## Sheet: inv16 EFS groups DEGs
Gene ID	baseMean	log2FoldChange	lfcSE	stat	pvalue	padj	Symbol	Entrez	inv16_R4	inv16_R12	inv16_R17	inv16_C5	inv16_C8	inv16_C15
ENSG00000006606	21.5236	-0.775743	0.531933	-8.12406	4.50829e-16	8.40662e-12	CCL26	10344	0	0	0	129.142	0	0
ENSG00000049247	213.171	-4.37884	0.602274	-7.45283	9.13577e-14	8.51773e-10	UTS2	10911	8.60966	0	1.94584	280.139	710.431	277.902
ENSG00000154783	469.203	3.62867	0.586833	6.31796	2.65033e-10	1.64736e-06	FGD5	152273	786.062	527.285	1427.76	57.6171	5.59395	10.8981
ENSG00000266378	266.627	-3.40651	0.600517	-5.82062	5.86286e-09	2.73312e-05	NA	NA	26.6899	4.46852	14.1073	764.917	694.768	94.8135
ENSG00000124469	600.005	-3.31839	0.620897	-5.64012	1.69933e-08	6.33749e-05	CEACAM8	1088	20.6632	48.26	13.6209	866.244	73.8401	2577.4
ENSG00000159189	226.111	-2.75615	0.650748	-5.42288	5.86472e-08	0.000182266	C1QC	714	3.44386	1.78741	3.89168	0	946.496	401.05
ENSG00000264462	145.315	-2.76672	0.518711	-5.33044	9.79729e-08	0.000260986	MIR3648-2	103504731	24.1071	14.2993	33.5657	228.482	224.877	346.56
ENSG00000137968	155.145	2.88222	0.650689	5.29085	1.21748e-07	0.000265117	SLC44A5	204962	3.44386	312.796	612.453	0	0	2.17962
ENSG00000148346	1179.23	-3.12325	0.62488	-5.28175	1.27959e-07	0.000265117	LCN2	3934	49.936	127.8	14.1073	2562.97	148.799	4171.79
ENSG00000230751	172.654	-2.48566	0.49576	-5.01252	5.3722e-07	0.00100175	NA	NA	30.1338	35.7482	47.1866	329.808	385.982	207.064
ENSG00000164659	323.194	2.83388	0.646576	4.95442	7.25472e-07	0.00122981	KIAA1324L	222223	7.7487	726.581	1172.85	7.94719	2.23758	21.7962
ENSG00000263603	251.676	-2.91091	0.624733	-4.85959	1.17632e-06	0.0018279	NA	NA	4.30483	34.8545	14.1073	115.234	1178.09	163.472
ENSG00000162747	115.113	-2.80473	0.598132	-4.75993	1.93662e-06	0.00277786	FCGR3B	2215	22.3851	12.5119	2.91876	359.61	129.78	163.472
ENSG00000110693	248.718	-2.72836	0.644449	-4.65185	3.2897e-06	0.00438165	SOX6	55553	16.3584	3.57482	16.5396	119.208	20.1382	1316.49
ENSG00000075340	932.66	-2.75013	0.61236	-4.61322	3.9648e-06	0.00465064	ADD2	119	168.749	20.5552	94.8596	184.772	2503.85	2623.17
ENSG00000215615	76.1853	-2.15297	0.645937	-4.61188	3.99047e-06	0.00465064	NA	NA	0.860966	0	0.972919	0	410.596	44.6822
ENSG00000127328	168.678	-2.41268	0.52663	-4.58691	4.49859e-06	0.00493442	RAB3IP	117177	45.6312	29.4922	34.0522	137.089	365.844	399.96
ENSG00000165995	27.1826	2.59589	0.65096	4.57273	4.81405e-06	0.00498709	CACNB2	783	30.9948	51.8348	80.2658	0	0	0
ENSG00000206172	63926.2	-2.73191	0.631933	-4.55682	5.19343e-06	0.00509694	HBA1	3039	7297.55	4938.61	2510.13	21638.2	8012.77	339160
ENSG00000107562	75.8336	-2.23186	0.648313	-4.52971	5.9066e-06	0.00537555	CXCL12	6387	0	1.78741	1.45938	0	106.285	345.47
ENSG00000123552	181.241	-2.40711	0.533766	-4.51941	6.20136e-06	0.00537555	USP45	85015	61.1286	31.2796	23.3501	188.746	312.142	470.798
ENSG00000171621	76.1525	-2.64481	0.590189	-4.51465	6.34215e-06	0.00537555	SPSB1	80176	9.47063	12.5119	8.75627	268.218	81.6716	76.2867
ENSG00000106003	1153.6	-2.37242	0.538983	-4.41877	9.9264e-06	0.0074039	LFNG	3955	429.622	195.721	119.183	3745.11	1159.07	1272.9
ENSG00000108688	25.3076	-1.95282	0.639742	-4.42269	9.74774e-06	0.0074039	CCL7	6354	0	0	0	125.168	20.1382	6.53886
ENSG00000188886	245.543	-2.66841	0.630947	-4.41966	9.88577e-06	0.0074039	ASTL	431705	33.5777	15.193	13.6209	109.274	55.9395	1245.65
ENSG00000213889	183.844	-2.49016	0.568277	-4.40769	1.04481e-05	0.00749331	PPM1N	147699	14.6364	50.9411	31.1334	528.488	356.894	120.969
ENSG00000264063	71.2101	-2.58408	0.591108	-4.38854	1.14112e-05	0.00788091	MIR3687-2	103504728	7.7487	5.36222	17.0261	69.5379	151.037	176.549
ENSG00000131355	113.756	-2.35376	0.540072	-4.3675	1.25677e-05	0.00836967	ADGRE3	84658	30.9948	31.2796	12.1615	258.284	167.818	181.998
ENSG00000253475	141.685	-2.43497	0.560629	-4.35792	1.31306e-05	0.00844296	NA	NA	16.3584	28.5985	35.5115	254.31	415.071	100.263
ENSG00000215559	48.6039	-1.82313	0.636135	-4.31415	1.60219e-05	0.00995867	ANKRD20A11P	391267	0	0.893704	0	0	32.4449	258.285
ENSG00000251562	550154	-1.96743	0.461305	-4.26785	1.97364e-05	0.0118718	MALAT1	378938	167096	121588	265698	1.28506e+06	888526	572959
ENSG00000204010	182.182	-2.32964	0.650946	-4.25242	2.11471e-05	0.0119494	IFIT1B	439996	0	3.57482	17.0261	71.5247	20.1382	980.829
ENSG00000250461	279.429	-2.2971	0.541447	-4.25576	2.08337e-05	0.0119494	NA	NA	88.6795	56.3034	45.2407	572.198	749.589	164.561
ENSG00000198959	259.472	-2.37626	0.565595	-4.22412	2.39881e-05	0.0131561	TGM2	7052	77.487	29.4922	45.7272	272.191	195.788	936.147
ENSG00000223609	7225.84	-2.48879	0.645541	-4.20076	2.66022e-05	0.0141729	HBD	3045	517.441	184.103	794.875	1919.25	295.36	39644
ENSG00000184292	266.623	-2.41643	0.64964	-4.19026	2.78639e-05	0.0144327	TACSTD2	4070	34.4386	5.36222	3.89168	1456.32	21.257	78.4663
ENSG00000251301	346.506	-2.31174	0.563576	-4.12283	3.74245e-05	0.0188609	LINC02384	100507195	81.7918	37.5356	97.2919	751.01	959.921	151.484
ENSG00000232422	130.621	-2.45916	0.638243	-4.03236	5.52205e-05	0.0270973	NA	NA	5.1658	8.93704	22.3771	156.957	573.939	16.3472
ENSG00000118520	346.122	-2.4113	0.644385	-4.01571	5.92661e-05	0.0276284	ARG1	383	23.2461	52.7285	9.24273	1019.23	6.71274	965.572
ENSG00000204936	80.3558	-2.4518	0.623792	-4.01698	5.89492e-05	0.0276284	CD177	57126	3.44386	11.6182	14.1073	258.284	26.8509	167.831
ENSG00000115009	55.3394	-2.21953	0.650728	-3.99304	6.52315e-05	0.0296676	CCL20	6364	6.88773	0	0	222.521	49.2267	53.4007
ENSG00000138449	321.966	-2.42361	0.631742	-3.97654	6.99265e-05	0.0310457	SLC40A1	30061	22.3851	3.57482	82.6981	115.234	427.378	1280.53
ENSG00000158856	2971.73	-2.06738	0.525827	-3.94081	8.12084e-05	0.0344157	DMTN	2039	819.64	982.181	711.69	3023.91	2014.94	10278
ENSG00000178878	678.366	-2.1629	0.550499	-3.94391	8.0163e-05	0.0344157	APOLD1	81575	198.883	160.867	141.56	536.435	2547.48	484.965
ENSG00000237520	57.5248	-2.40437	0.637294	-3.90729	9.33366e-05	0.0386766	NA	NA	6.02676	3.57482	7.78335	236.429	76.0777	15.2573
ENSG00000168334	556.67	-2.31303	0.600724	-3.90158	9.55658e-05	0.0387395	XIRP1	165904	51.658	118.863	120.642	1251.68	87.2656	1709.91
ENSG00000029534	2170.9	-2.35348	0.618566	-3.89401	9.86023e-05	0.0391199	ANK1	286	490.751	168.016	287.498	1211.95	405.002	10462.2
ENSG00000112299	437.477	-2.01592	0.520404	-3.87935	0.000104736	0.0406877	VNN1	8876	60.2676	124.225	203.827	566.237	1163.54	506.762
ENSG00000104218	4007.58	-2.00791	0.527783	-3.81308	0.000137248	0.0489295	CSPP1	79848	813.613	870.468	1845.14	9848.56	8566.57	2101.15
ENSG00000120262	28.3534	-2.32695	0.649375	-3.81779	0.000134654	0.0489295	CCDC170	80129	3.44386	0	1.94584	35.7624	98.4535	30.5147
ENSG00000206177	2449.36	-2.27544	0.647684	-3.80981	0.000139071	0.0489295	HBM	3042	347.83	97.4137	181.936	671.538	57.0583	13340.4
ENSG00000223623	15.798	-1.59903	0.624707	-3.81409	0.000136686	0.0489295	NA	NA	0	0	0	63.5775	26.8509	4.35924
ENSG00000233912	34.9999	-2.06889	0.6478	-3.81396	0.000136756	0.0489295	NA	NA	0	0	2.91876	113.247	88.3844	5.44905
ENSG00000171798	14.3512	-1.65277	0.627792	-3.80265	0.000143154	0.0494331	KNDC1	85442	0	0	0	51.6567	25.7322	8.71848
Supplementary Table 4 inv16 EFS groups DEGs
