# Supplementary material for: A compound combination screening approach with potential to identify new treatment options for paediatric acute myeloid leukaemia
Source: Sci Rep. 2020 Oct 28;10:18514. doi: 10.1038/s41598-020-75453-3 (PMC7595190; doi:10.1038/s41598-020-75453-3)
Supplement: Supplementary file 8 — Supplementary Table 5. [file 41598_2020_75453_MOESM8_ESM.xlsx]

## Sheet: t(8;21) EFS groups DEGs
Gene ID	baseMean	log2FoldChange	lfcSE	stat	pvalue	padj	Symbol	Entrez	t821_R3	t821_R8	t821_R14	t821_C6	t821_C9	t821_C13
ENSG00000173372	305.96	5.34151	0.777198	6.83085	8.44e-12	1.62e-07	C1QA	712	89.5345	970.149	757.312	3.79084	9.1455	5.82501
ENSG00000214548	13315.4	5.61782	0.880689	6.678	2.42e-11	2.33e-07	MEG3	55384	63220.7	10337.3	5991.92	315.181	12.9561	14.5625
ENSG00000137393	2055.89	-4.52821	0.723612	-6.2771	3.45e-10	1.66e-06	RNF144B	255488	70.2742	61.6915	166.442	1741.62	8495.41	1799.93
ENSG00000163519	443.333	-4.00919	0.633798	-6.31	2.79e-10	1.66e-06	TRAT1	50852	51.0139	21.8905	38.8365	880.557	1002.19	665.507
ENSG00000049323	359.044	4.44713	0.712492	6.23891	4.41e-10	1.7e-06	LTBP1	4052	403.946	331.343	1362.05	14.0802	13.7183	29.125
ENSG00000188643	2930.37	5.16328	0.886447	6.05987	1.36e-09	4.37e-06	S100A16	140576	1987.46	15328.4	149.798	9.20631	24.388	83.0064
ENSG00000116117	128.849	-5.51815	0.853745	-6.03421	1.6e-09	4.39e-06	PARD3B	117583	3.1233	0	0	311.39	78.4989	380.082
ENSG00000173369	460.742	4.89254	0.851557	5.80879	6.29e-09	1.51e-05	C1QB	713	107.233	1193.03	1434.18	8.66477	21.3395	0
ENSG00000089685	1615.9	3.33853	0.582597	5.73095	9.99e-09	2.14e-05	BIRC5	332	3230.01	2242.79	3517.48	281.605	222.541	200.963
ENSG00000004939	2233.17	4.45599	0.792504	5.66708	1.45e-08	2.28e-05	SLC4A1	6521	7539.12	343.284	5231.83	55.7794	57.1594	171.838
ENSG00000126709	24898.8	4.42405	0.789128	5.65089	1.6e-08	2.28e-05	IFI6	2537	35959	3960.2	106179	1346.29	569.307	1379.07
ENSG00000143416	293.411	4.36005	0.767249	5.68182	1.33e-08	2.28e-05	SELENBP1	8991	687.646	72.6368	957.043	16.2464	15.2425	11.65
ENSG00000168229	70.5152	-5.48636	0.876057	-5.64654	1.64e-08	2.28e-05	PTGDR	5729	1.0411	0	0	115.891	236.259	69.9001
ENSG00000179144	457.802	-4.04793	0.717289	-5.64457	1.66e-08	2.28e-05	GIMAP7	168537	33.3152	15.9204	49.9327	339.009	1659.15	649.488
ENSG00000251003	30.5144	0.8549	0.853818	5.62872	1.82e-08	2.33e-05	NA	NA	0	0	183.086	0	0	0
ENSG00000255980	26.8157	0.854258	0.853656	5.58719	2.31e-08	2.78e-05	NA	NA	0	0	160.894	0	0	0
ENSG00000225746	47.8077	5.32047	0.939631	5.52088	3.37e-08	3.82e-05	MEG8	79104	185.836	81.592	19.4183	0	0	0
ENSG00000168329	164.988	-3.70587	0.671211	-5.49722	3.86e-08	4.12e-05	CX3CR1	1524	18.2192	9.95025	22.1923	266.983	387.16	285.425
ENSG00000188343	380.576	4.79063	0.905047	5.45779	4.82e-08	4.88e-05	FAM92A	137392	1147.81	1.99005	1115.16	6.49857	7.62125	4.36876
ENSG00000131153	831.027	3.43138	0.632392	5.42653	5.75e-08	5.53e-05	GINS2	51659	1944.77	1362.19	1356.5	158.674	53.3488	110.675
ENSG00000152253	208.661	4.29444	0.795002	5.38572	7.22e-08	6.61e-05	SPC25	57405	489.837	230.846	502.101	20.0373	9.1455	0
ENSG00000111206	2492.29	3.16917	0.596977	5.30997	1.1e-07	9.59e-05	FOXM1	2305	4410.1	5671.64	3661.73	571.875	338.384	299.988
ENSG00000101057	4888.57	3.15026	0.595476	5.29221	1.21e-07	0.000101099	MYBL2	4605	6390.79	11053.7	9476.11	545.88	836.813	1028.11
ENSG00000135451	825.954	3.14672	0.59796	5.26187	1.43e-07	0.000114325	TROAP	10024	1786.53	1430.85	1331.54	187.917	108.222	110.675
ENSG00000178999	753.561	3.25003	0.621714	5.22713	1.72e-07	0.000132511	AURKB	9212	1268.58	1639.8	1276.06	177.086	73.9261	85.9189
ENSG00000223722	92.3344	3.90347	0.743455	5.21016	1.89e-07	0.000134464	NA	NA	139.507	91.5423	302.37	8.66477	6.097	5.82501
ENSG00000250722	506.055	4.55027	0.900529	5.21522	1.84e-07	0.000134464	SELENOP	6414	1819.32	3.9801	1178.97	7.58167	6.097	20.3875
ENSG00000196415	64853.3	3.84489	0.750181	5.1446	2.68e-07	0.000184234	PRTN3	5657	161681	23272.6	188845	6277.08	1532.63	7511.35
ENSG00000110002	249.936	-3.89353	0.756095	-5.1281	2.93e-07	0.000194198	VWA5A	4013	22.9042	25.8706	5.54807	696.431	627.991	120.869
ENSG00000175928	43.1054	-4.88862	0.952326	-5.09808	3.43e-07	0.000220074	LRRN1	57633	0	0	0	190.625	22.8638	45.1438
ENSG00000185133	925.198	3.48642	0.686562	5.08298	3.72e-07	0.000230626	INPP5J	27124	511.18	1583.08	3134.66	103.977	94.5035	123.781
ENSG00000169429	277927	-3.93748	0.789952	-5.01594	5.28e-07	0.000317344	CXCL8	3576	4368.45	18371.1	32639.3	66763.6	933581	611840
ENSG00000122386	28.1715	4.83976	0.95342	5.0034	5.63e-07	0.000328445	ZNF205	7755	86.4112	43.7811	38.8365	0	0	0
ENSG00000127564	1706.65	3.0698	0.614831	4.99455	5.9e-07	0.000333387	PKMYT1	9088	2709.46	3492.54	3162.4	352.006	146.328	377.169
ENSG00000168685	2166.94	-3.17908	0.637402	-4.98916	6.06e-07	0.000333387	IL7R	3575	387.289	359.204	257.985	4766.16	5549.03	1681.97
ENSG00000100162	563.671	3.29437	0.663875	4.96416	6.9e-07	0.000341504	CENPM	79019	757.4	1042.79	1348.18	96.9371	28.9608	107.763
ENSG00000146670	1670.05	3.1065	0.626059	4.96355	6.92e-07	0.000341504	CDCA5	113130	2246.69	3816.91	3131.89	444.611	182.148	198.05
ENSG00000177469	1911.38	4.30599	0.887437	4.97686	6.46e-07	0.000341504	CAVIN1	284119	48.9317	8773.13	2463.35	94.2293	11.4319	77.1814
ENSG00000214921	986.644	4.06787	0.827489	4.96427	6.9e-07	0.000341504	NA	NA	3376.8	111.443	2274.71	13.5387	47.2518	96.1126
ENSG00000094804	879.46	3.2176	0.649557	4.9553	7.22e-07	0.000343096	CDC6	990	2607.43	693.532	1583.98	146.218	102.887	142.713
ENSG00000117399	925.736	3.35263	0.677339	4.95293	7.31e-07	0.000343096	CDC20	991	1940.61	748.259	2504.96	191.166	60.2079	109.219
ENSG00000070182	337.188	4.11717	0.848012	4.91286	8.98e-07	0.000407399	SPTB	6710	1255.57	45.7711	674.091	5.95703	5.33488	36.4063
ENSG00000122952	959.609	3.16729	0.645283	4.91008	9.1e-07	0.000407399	ZWINT	11130	2355.49	965.174	1991.76	205.788	79.261	160.188
ENSG00000169083	36.3295	-4.67608	0.960069	-4.8839	1.04e-06	0.000454838	AR	367	0	0	0	98.0202	12.194	107.763
ENSG00000093009	948.851	3.17547	0.653448	4.86177	1.16e-06	0.000497473	CDC45	8318	1541.87	1428.86	2288.58	206.33	55.6351	171.838
ENSG00000138083	248.931	-4.38229	0.942334	-4.83781	1.31e-06	0.000539474	SIX3	6496	0	11.9403	0	425.115	16.7668	1039.76
ENSG00000159189	289.254	4.03555	0.844257	4.83288	1.35e-06	0.000539474	C1QC	714	111.398	314.428	1264.96	2.16619	7.62125	34.95
ENSG00000184613	670.668	-2.92581	0.604861	-4.83585	1.33e-06	0.000539474	NELL2	4753	147.316	92.5373	144.25	1059.81	1607.32	972.776
ENSG00000115461	67.9901	4.72356	0.953297	4.82405	1.41e-06	0.00054137	IGFBP5	3488	255.069	1.99005	149.798	1.0831	0	0
ENSG00000122641	510.514	-3.67716	0.764488	-4.82695	1.39e-06	0.00054137	INHBA	3624	19.2603	27.8607	88.7692	769.54	1914.46	243.194
ENSG00000196517	96.2735	3.58052	0.742736	4.80251	1.57e-06	0.000591182	SLC6A9	6536	216.028	210.945	122.058	12.4556	3.0485	13.1063
ENSG00000165480	915.794	3.03005	0.63549	4.77002	1.84e-06	0.000681629	SKA3	221150	1846.91	1666.67	1506.3	124.556	83.8338	266.494
ENSG00000048342	194.516	4.09344	0.866464	4.75493	1.99e-06	0.000720721	CC2D2A	57545	713.153	37.8109	391.139	9.74786	15.2425	0
ENSG00000260456	689.921	3.71031	0.784067	4.75093	2.02e-06	0.000721531	C16orf95	100506581	104.11	2552.24	1314.89	70.4012	39.6305	58.2501
ENSG00000197905	395.173	4.15276	0.893788	4.73541	2.19e-06	0.000764819	TEAD4	7004	423.207	178.109	1728.23	38.4499	3.0485	0
ENSG00000175063	1651.6	2.89918	0.613505	4.7269	2.28e-06	0.000783322	UBE2C	11065	2681.35	2699.5	3572.96	190.625	486.998	278.144
ENSG00000137959	6483.28	4.10998	0.903858	4.6859	2.79e-06	0.000940963	IFI44L	10964	24631.4	31.8408	13556.7	227.992	89.1686	362.607
ENSG00000166750	1120.24	-3.23134	0.694948	-4.65374	3.26e-06	0.00108144	SLFN5	162394	230.603	34.8259	202.505	1979.36	2481.48	1792.65
ENSG00000196074	396.67	-3.9887	0.869041	-4.6266	3.72e-06	0.00121231	SYCP2	10388	49.9728	0	5.54807	1181.66	515.197	627.645
ENSG00000054793	329.223	-3.16562	0.69104	-4.57786	4.7e-06	0.00145615	ATP9A	10079	21.3425	84.5771	38.8365	680.184	358.199	792.201
ENSG00000065328	543.712	3.02506	0.659912	4.58453	4.55e-06	0.00145615	MCM10	55388	1563.73	424.876	998.653	89.8969	118.129	66.9876
ENSG00000130283	171.384	3.13439	0.684658	4.57589	4.74e-06	0.00145615	NA	NA	191.042	453.731	305.144	23.8281	15.2425	39.3188
ENSG00000185559	3021.37	3.80915	0.841734	4.57476	4.77e-06	0.00145615	DLK1	8788	269.645	6884.58	10399.9	74.1921	74.6883	425.226
ENSG00000129173	436.572	3.3559	0.744336	4.51235	6.41e-06	0.00192757	E2F8	79733	1605.9	466.667	393.913	95.854	39.6305	17.475
ENSG00000007968	1038.27	3.15253	0.70069	4.50296	6.7e-06	0.00198031	E2F2	1870	2042.12	1809.95	1922.41	323.846	70.1155	61.1626
ENSG00000113263	1562.58	-3.05494	0.679296	-4.50009	6.79e-06	0.00198031	ITK	3702	356.576	140.298	260.76	3614.83	4033.17	969.864
ENSG00000168646	263.86	-3.19386	0.711649	-4.47699	7.57e-06	0.00214212	AXIN2	8313	73.918	17.9104	16.6442	452.734	612.749	409.207
ENSG00000186854	664.871	-3.3322	0.745077	-4.47752	7.55e-06	0.00214212	TRABD2A	129293	138.987	20.8955	77.673	2404.47	754.504	592.695
ENSG00000203883	130.207	4.02428	0.929491	4.46867	7.87e-06	0.00219496	SOX18	54345	418.522	3.9801	346.755	3.24929	0	8.73751
ENSG00000142945	852.621	2.873	0.645574	4.45161	8.52e-06	0.0023428	KIF2C	11004	1668.88	653.731	2305.22	158.674	198.153	131.063
ENSG00000185920	296.016	-3.41235	0.772239	-4.42227	9.77e-06	0.00264703	PTCH1	5727	33.3152	27.8607	33.2884	221.493	1327.62	132.519
ENSG00000154839	417.902	2.70208	0.61218	4.41297	1.02e-05	0.00271291	SKA1	220134	790.715	574.129	865.5	124.014	68.5913	84.4626
ENSG00000173114	126.903	-3.23377	0.729145	-4.41094	1.03e-05	0.00271291	LRRN3	54674	18.2192	24.8756	5.54807	127.264	279.7	305.813
ENSG00000185436	107.741	-3.1654	0.718021	-4.3933	1.12e-05	0.00290303	IFNLR1	163702	11.4521	17.9104	16.6442	145.135	331.524	123.781
ENSG00000187840	6857.56	2.71232	0.618521	4.38682	1.15e-05	0.00295092	EIF4EBP1	1978	10817.5	15219.9	10607.9	1991.27	726.305	1782.45
ENSG00000113249	49.8819	-3.79744	0.852674	-4.37798	1.2e-05	0.00299334	HAVCR1	26762	2.0822	3.9801	2.77404	82.8568	181.386	26.2125
ENSG00000259834	505.759	-3.06781	0.700666	-4.37926	1.19e-05	0.00299334	NA	NA	106.192	41.791	88.7692	812.863	1650	334.938
ENSG00000077152	439.002	2.8606	0.655021	4.36742	1.26e-05	0.00310143	UBE2T	29089	920.332	325.373	1137.36	85.023	96.0278	69.9001
ENSG00000145428	262.613	2.99055	0.685334	4.36292	1.28e-05	0.00312596	RNF175	285533	441.947	200	801.697	58.4872	32.7714	40.7751
ENSG00000251503	204.38	2.96535	0.680073	4.35822	1.31e-05	0.00315389	CENPS-CORT	100526739	326.385	289.552	504.875	50.9055	15.2425	39.3188
ENSG00000086300	910.894	-2.9002	0.668372	-4.34046	1.42e-05	0.00329853	SNX10	29887	201.453	121.393	177.538	2025.39	2386.21	553.376
ENSG00000152078	201.108	3.93889	0.94377	4.34557	1.39e-05	0.00329853	TMEM56	148534	745.427	0	443.846	3.79084	10.6698	2.9125
ENSG00000167383	54.4301	-4.05338	0.905527	-4.33768	1.44e-05	0.00329853	NA	NA	4.68495	0	0	139.719	150.139	32.0375
ENSG00000173110	178.16	-3.09917	0.713188	-4.34005	1.42e-05	0.00329853	HSPA6	3310	16.6576	35.8209	27.7404	258.318	149.377	581.045
ENSG00000112033	1211.17	-2.91902	0.673945	-4.33384	1.47e-05	0.00331705	PPARD	5467	128.055	272.637	252.437	751.668	3021.06	2841.15
ENSG00000171320	226.828	3.34006	0.771558	4.32918	1.5e-05	0.00334867	ESCO2	157570	701.18	148.259	435.524	50.364	19.8153	5.82501
ENSG00000223609	2350.63	3.57652	0.841913	4.2888	1.8e-05	0.00397324	HBD	3045	6317.91	388.06	6849.1	59.0287	41.1548	448.526
ENSG00000137563	1041.33	2.82422	0.659785	4.28249	1.85e-05	0.00404105	GGH	8836	2333.62	650.746	2654.75	249.112	164.619	195.138
ENSG00000107679	617.934	-3.23665	0.758856	-4.27381	1.92e-05	0.00415453	PLEKHA1	59338	104.63	17.9104	110.961	660.688	2348.87	464.544
ENSG00000134690	969.032	2.51812	0.591707	4.25611	2.08e-05	0.00444734	CDCA8	55143	1803.7	1284.58	1986.21	275.106	180.624	283.969
ENSG00000263753	1103.52	-2.53241	0.595514	-4.25233	2.12e-05	0.00447337	LINC00667	339290	337.837	213.93	280.178	1655.51	2581.32	1552.36
ENSG00000169877	1182.14	3.50163	0.831946	4.24299	2.21e-05	0.00461312	AHSP	51327	3499.65	442.786	2846.16	18.4126	25.1501	260.669
ENSG00000091986	17.2464	4.0444	0.985684	4.23626	2.27e-05	0.00470232	CCDC80	151887	41.1234	31.8408	30.5144	0	0	0
ENSG00000110492	11041.4	2.76344	0.654095	4.22748	2.36e-05	0.00478658	MDK	4192	10208.5	18727.4	30531.1	2298.33	1142.43	3340.64
ENSG00000223802	198.289	2.90303	0.686573	4.22821	2.36e-05	0.00478658	GDF1	2657	242.056	485.572	355.077	37.9084	15.2425	53.8813
ENSG00000196208	90.2418	-3.7638	0.987023	-4.22352	2.41e-05	0.00482078	GREB1	9687	1.0411	0	2.77404	519.344	18.291	0
ENSG00000004776	1599.13	3.64607	0.879804	4.21007	2.55e-05	0.00491227	HSPB6	126393	123.37	1642.79	7525.96	162.464	9.1455	131.063
ENSG00000107863	1065.95	-2.87526	0.682715	-4.21446	2.5e-05	0.00491227	ARHGAP21	57584	196.768	119.403	271.856	791.743	1449.56	3566.36
ENSG00000120669	266.319	3.11309	0.739525	4.21142	2.54e-05	0.00491227	SOHLH2	54937	647.564	104.478	732.346	58.4872	25.9123	29.125
ENSG00000167900	2811.8	3.04916	0.724291	4.21692	2.48e-05	0.00491227	TK1	7083	4336.18	6615.92	4624.32	430.531	71.6398	792.201
ENSG00000169750	542.051	3.17917	0.757294	4.20486	2.61e-05	0.0049771	RAC3	5881	300.357	2175.12	563.13	129.971	48.776	34.95
ENSG00000135127	325.158	-2.77632	0.66224	-4.19268	2.76e-05	0.00520056	BICDL1	92558	52.5755	45.7711	99.8653	781.454	668.384	302.9
ENSG00000185129	237.188	-2.98504	0.713396	-4.18337	2.87e-05	0.00536578	PURA	5813	44.2467	19.9005	52.7067	251.278	814.712	240.282
ENSG00000133742	2887.97	3.60779	0.881029	4.16165	3.16e-05	0.00579003	CA1	759	10984.1	283.582	5495.37	58.4872	21.3395	484.932
ENSG00000254521	1278.57	3.47783	0.842491	4.16371	3.13e-05	0.00579003	SIGLEC12	89858	144.192	1854.73	5348.34	171.129	19.0531	133.975
ENSG00000007062	1100.1	-3.7418	0.943798	-4.15587	3.24e-05	0.00582761	PROM1	8842	9.89044	0	113.736	5676.5	593.695	206.788
ENSG00000101004	108.012	-3.88002	0.97507	-4.15617	3.24e-05	0.00582761	NINL	22981	4.1644	0.995025	0	582.706	60.2079	0
ENSG00000206177	613.668	3.38042	0.820319	4.14703	3.37e-05	0.00600102	HBM	3042	1388.31	193.035	1919.63	8.12322	40.3926	132.519
ENSG00000166947	265.668	3.26849	0.792185	4.14076	3.46e-05	0.00611083	EPB42	2038	862.03	76.6169	563.13	13.5387	17.5289	61.1626
ENSG00000100526	359.95	2.99904	0.726291	4.13147	3.6e-05	0.00624164	CDKN3	1033	1015.59	163.184	810.019	57.9456	83.8338	29.125
ENSG00000122859	46.4304	-3.87111	0.927861	-4.13329	3.58e-05	0.00624164	NEUROG3	50674	2.0822	0	2.77404	58.4872	9.90763	205.332
ENSG00000264575	120.626	-3.14455	0.758569	-4.12966	3.63e-05	0.00624164	NA	NA	20.822	15.9204	11.0961	66.6104	192.818	416.488
ENSG00000118402	31.6127	-4.07909	0.957373	-4.12427	3.72e-05	0.00633314	ELOVL4	6785	1.0411	0	0	14.0802	142.517	32.0375
ENSG00000112984	508.003	3.29972	0.804617	4.11518	3.87e-05	0.00653009	KIF20A	10112	1633.48	211.94	1037.49	121.307	35.0578	8.73751
ENSG00000250709	216.766	3.00759	0.732909	4.10422	4.06e-05	0.00678787	CCDC169-SOHLH2	100526761	496.604	92.5373	610.288	47.6562	24.388	29.125
ENSG00000175279	505.468	2.71748	0.663081	4.09933	4.14e-05	0.00687324	CENPS	378708	906.797	557.214	1251.09	153.258	46.4896	117.956
ENSG00000246223	88.3303	-3.62885	0.881857	-4.0913	4.29e-05	0.00705492	LINC01550	388011	11.9726	0.995025	2.77404	386.665	101.363	26.2125
ENSG00000169607	638.664	2.82675	0.693994	4.07593	4.58e-05	0.00747357	CKAP2L	150468	1381.54	315.423	1775.38	150.009	80.0231	129.606
ENSG00000140534	481.874	3.11823	0.767529	4.06995	4.7e-05	0.00747787	TICRR	90381	1164.47	260.696	1270.51	140.802	19.8153	34.95
ENSG00000179909	206.507	-3.45394	0.854424	-4.07011	4.7e-05	0.00747787	ZNF154	7710	23.9453	0	27.7404	647.691	133.372	406.294
ENSG00000243565	31.9244	-3.99531	0.947574	-4.07067	4.69e-05	0.00747787	NA	NA	1.56165	0	0	71.4843	12.194	106.306
ENSG00000267799	21.0122	-3.82074	0.99223	-4.06688	4.76e-05	0.00751495	NA	NA	0	0	0	22.2035	10.6698	93.2001
ENSG00000138028	193.105	3.71587	0.949479	4.06492	4.8e-05	0.00751669	CGREF1	10669	2.0822	206.965	929.302	15.7049	4.57275	0
ENSG00000073756	2038.04	-2.41047	0.594873	-4.0526	5.07e-05	0.00780784	PTGS2	5743	592.385	434.826	640.803	2479.21	3237.51	4843.49
ENSG00000249233	204.259	-3.44031	0.854786	-4.05228	5.07e-05	0.00780784	NA	NA	23.9453	0	27.7404	637.943	131.086	404.838
ENSG00000147955	3760.54	2.78798	0.695239	4.01383	5.97e-05	0.00912327	SIGMAR1	10280	7392.32	6132.34	6862.97	1492.51	460.324	222.807
ENSG00000066468	74.2351	3.65212	0.917508	4.00572	6.18e-05	0.00936771	FGFR2	2263	69.7536	9.95025	355.077	7.58167	3.0485	0
ENSG00000107485	1428.67	-2.55959	0.640181	-3.9997	6.34e-05	0.00953436	GATA3	2625	280.576	242.786	502.101	1520.12	4025.55	2000.89
ENSG00000047648	191.896	3.52449	0.897625	3.99368	6.51e-05	0.0096292	ARHGAP6	395	18.2192	1028.86	66.5769	5.41548	6.097	26.2125
ENSG00000171848	1797.15	2.89987	0.727066	3.99422	6.49e-05	0.0096292	RRM2	6241	4767.19	1923.38	3170.72	515.012	55.6351	350.957
ENSG00000123094	967.015	-3.26417	0.82379	-3.98517	6.74e-05	0.00982954	RASSF8	11228	16.137	181.094	113.736	327.636	823.857	4339.63
ENSG00000130829	15.9109	3.74036	0.997539	3.98566	6.73e-05	0.00982954	DUSP9	1852	59.3426	13.9303	22.1923	0	0	0
ENSG00000130518	898.412	-2.83931	0.716098	-3.96775	7.26e-05	0.0104189	IQCN	80726	160.329	213.93	113.736	3349.47	454.989	1098.01
ENSG00000237240	232.848	2.52989	0.637396	3.96774	7.26e-05	0.0104189	NA	NA	467.974	306.468	452.168	74.1921	36.582	59.7063
ENSG00000198821	761.84	-2.57756	0.650318	-3.96465	7.35e-05	0.0104769	CD247	919	145.754	146.269	244.115	1235.81	2158.34	640.751
ENSG00000117090	289.83	-2.45899	0.621634	-3.95521	7.65e-05	0.01074	SLAMF1	6504	54.1371	67.6617	105.413	476.021	464.896	570.851
ENSG00000182107	67.759	-3.57414	0.891374	-3.95613	7.62e-05	0.01074	TMEM30B	161291	11.4521	0	0	124.556	123.464	147.081
ENSG00000085563	975.055	-3.02354	0.767172	-3.94893	7.85e-05	0.0109394	ABCB1	5243	100.466	254.726	72.125	238.823	2822.15	2362.04
ENSG00000118200	136.249	-3.10247	0.788915	-3.94734	7.9e-05	0.0109394	CAMSAP2	23271	7.28769	9.95025	38.8365	195.499	477.09	88.8314
ENSG00000160683	384.316	-2.47365	0.626877	-3.9455	7.96e-05	0.0109449	CXCR5	643	68.192	108.458	119.284	698.055	436.698	875.207
ENSG00000124203	252.596	-3.05248	0.775495	-3.94102	8.11e-05	0.010986	ZNF831	128611	49.4522	7.9602	49.9327	787.411	499.954	120.869
ENSG00000155093	116.747	-2.97888	0.754459	-3.93952	8.16e-05	0.010986	PTPRN2	5799	20.822	13.9303	19.4183	435.404	124.989	85.9189
ENSG00000181690	109.748	-3.3824	0.859119	-3.94035	8.14e-05	0.010986	PLAG1	5324	17.1781	0	11.0961	156.507	384.873	88.8314
ENSG00000171224	64.6863	-3.52731	0.889826	-3.9371	8.25e-05	0.0110205	FAM241B	219738	2.0822	9.95025	0	94.7709	22.1016	259.213
ENSG00000182866	1497.22	-2.89235	0.73661	-3.93274	8.4e-05	0.0111448	LCK	3932	252.987	166.169	343.981	3015.34	4786.91	417.944
ENSG00000140287	2546.59	-3.53453	0.926362	-3.92976	8.5e-05	0.0112067	HDC	3067	12.4932	247.761	155.346	14013.6	62.4943	787.832
ENSG00000134954	4477.31	-2.60743	0.665289	-3.92159	8.8e-05	0.0114883	ETS1	2113	1168.11	422.885	1448.05	10545.6	9443.49	3835.77
ENSG00000166313	543.196	-2.91132	0.744006	-3.91889	8.9e-05	0.0114883	APBB1	322	61.9454	78.6069	130.38	855.104	1952.56	180.575
ENSG00000177398	455.322	-3.1131	0.795715	-3.92037	8.84e-05	0.0114883	UMODL1	89766	102.548	28.8557	44.3846	2040.01	160.808	355.325
ENSG00000129244	72.1462	3.32	0.854323	3.90911	9.26e-05	0.0118832	ATP1B2	482	259.754	35.8209	116.51	3.24929	1.52425	16.0188
ENSG00000105011	629.51	2.43976	0.624925	3.90434	9.45e-05	0.0120401	ASF1B	55723	682.961	1057.71	1542.36	200.373	184.434	109.219
ENSG00000175899	98.2789	2.94335	0.755107	3.89052	0.000100028	0.0126627	A2M	2	132.74	274.627	135.928	10.831	29.7229	5.82501
ENSG00000160678	234.444	3.3248	0.86127	3.88606	0.000101883	0.0128133	S100A1	6271	54.6577	168.159	1120.71	46.5731	12.194	4.36876
ENSG00000264198	1285.73	-2.89551	0.749985	-3.86804	0.000109712	0.0137083	NA	NA	237.891	76.6169	327.336	2666.58	3967.62	438.332
ENSG00000112077	362.008	3.5097	0.968985	3.8625	0.000112233	0.0139328	RHAG	6005	1214.44	0	918.206	2.16619	2.28638	34.95
ENSG00000126787	420.986	3.11207	0.809502	3.85827	0.000114193	0.0140852	DLGAP5	9787	1283.68	40.796	1043.04	80.1491	40.3926	37.8626
ENSG00000006075	6076.11	-3.31164	0.868847	-3.85481	0.00011582	0.0141949	NA	NA	131.699	1000.99	504.875	252.361	26841.3	7725.42
ENSG00000165949	609.354	3.35444	0.882508	3.85312	0.00011662	0.0142026	IFI27	3429	1688.14	11.9403	1805.9	15.1633	38.8684	96.1126
ENSG00000126353	1581	-2.62064	0.68368	-3.83552	0.000125298	0.0150687	CCR7	1236	183.233	517.413	343.981	1201.69	2201.02	5038.63
ENSG00000138160	1296.82	2.57195	0.670756	3.83635	0.000124877	0.0150687	KIF11	3832	3384.09	675.622	2823.97	347.674	290.37	259.213
ENSG00000158079	95.2587	-3.16603	0.829675	-3.83241	0.000126895	0.0150753	PTPDC1	138639	7.80824	3.9801	22.1923	349.298	156.236	32.0375
ENSG00000267648	38.4391	-3.56841	0.921046	-3.83236	0.00012692	0.0150753	NA	NA	3.1233	0	2.77404	150.55	14.4804	59.7063
ENSG00000223403	15.1369	3.53724	1.00408	3.82649	0.000129985	0.0153446	MEG9	100507257	49.4522	35.8209	5.54807	0	0	0
ENSG00000174136	121.381	-2.68951	0.70267	-3.81503	0.000136167	0.0159764	RGMB	285704	24.4658	37.8109	11.0961	266.442	155.474	233
ENSG00000138755	52.3605	3.34807	0.877334	3.80375	0.000142519	0.0165883	CXCL9	4283	64.5481	31.8408	205.279	4.87393	7.62125	0
ENSG00000229164	2168.69	-2.38899	0.628417	-3.80274	0.000143107	0.0165883	NA	NA	335.754	624.875	801.697	3633.79	5300.58	2315.44
ENSG00000111247	796.401	2.65423	0.702357	3.78161	0.000155819	0.0179537	RAD51AP1	10635	1871.38	387.065	2016.73	181.96	232.448	88.8314
ENSG00000176890	5749.03	2.6365	0.698608	3.77754	0.000158383	0.0181405	TYMS	7298	10684.8	10471.6	9637.01	1057.1	288.845	2354.76
ENSG00000100350	614.163	2.88928	0.768586	3.76688	0.000165302	0.0185356	FOXRED2	80020	1096.8	1046.77	1242.77	182.502	8.38338	107.763
ENSG00000135094	28.5657	3.68295	0.986519	3.76876	0.000164063	0.0185356	SDS	10993	2.60275	17.9104	149.798	1.0831	0	0
ENSG00000140993	202.206	-2.53962	0.674184	-3.7663	0.000165686	0.0185356	TIGD7	91151	45.2878	31.8408	66.5769	298.393	213.395	557.745
ENSG00000213809	982.837	-3.01181	0.802354	-3.76908	0.000163852	0.0185356	KLRK1	22914	118.685	27.8607	263.534	970.995	4115.48	400.469
ENSG00000065485	1123.16	2.44142	0.649395	3.76058	0.00016952	0.018855	PDIA5	10954	1859.4	1143.28	2871.13	454.359	247.691	163.1
ENSG00000255819	980.51	-2.99116	0.798855	-3.75865	0.000170833	0.0188918	NA	NA	130.137	27.8607	260.76	1008.9	4047.65	407.751
ENSG00000124006	328.176	-3.19214	0.854054	-3.75172	0.000175622	0.0193104	OBSL1	23363	74.4386	26.8657	0	1119.92	147.852	599.976
ENSG00000187010	41.4512	3.46771	0.927791	3.74589	0.000179752	0.0196522	RHD	6007	23.9453	37.8109	180.312	0.541548	6.097	0
ENSG00000173207	566.643	2.43942	0.651926	3.74279	0.000181992	0.0197846	CKS1B	1163	1140.52	383.084	1439.73	151.633	134.896	149.994
ENSG00000127152	1143.93	-2.81269	0.753789	-3.73882	0.000184885	0.0199862	BCL11B	64919	180.631	61.6915	363.399	2651.96	3154.44	451.438
ENSG00000133574	293.927	-2.59895	0.696704	-3.73143	0.000190393	0.0204667	GIMAP4	55303	59.8632	41.791	94.3173	422.407	926.744	218.438
ENSG00000174371	455.051	2.73181	0.733978	3.72693	0.000193827	0.0207201	EXO1	9156	1187.89	205.97	1073.55	66.6104	41.9169	154.363
ENSG00000111834	119.708	-2.99351	0.804761	-3.72099	0.000198445	0.0210966	RSPH4A	345895	20.3014	7.9602	22.1923	63.9026	512.148	91.7439
ENSG00000011426	1061.58	2.50042	0.673105	3.71635	0.000202119	0.0212523	ANLN	54443	3074.89	637.811	1886.35	340.092	245.404	184.944
ENSG00000126602	5263.37	2.20887	0.594313	3.71736	0.000201315	0.0212523	TRAP1	10131	9481.81	6660.7	10521.9	1859.68	1047.92	2008.17
ENSG00000158578	952.377	2.98425	0.807781	3.70978	0.000207437	0.021693	ALAS2	212	2102.5	87.5622	3123.57	92.0631	94.5035	214.069
ENSG00000112769	21.1568	3.10882	1.01449	3.70409	0.00021215	0.0220659	LAMA4	3910	35.3974	0	91.5432	0	0	0
ENSG00000116824	820.145	-2.56799	0.69483	-3.69871	0.000216698	0.0224177	CD2	914	147.836	105.473	305.144	1463.8	2381.64	516.969
ENSG00000131480	134.133	-2.5159	0.680536	-3.69304	0.000221586	0.0228009	AOC2	314	22.3836	37.8109	36.0625	178.711	353.626	176.206
ENSG00000196141	282.924	2.91257	0.791695	3.68445	0.000229197	0.0234586	SPATS2L	26010	218.11	920.398	429.976	77.4413	47.2518	4.36876
ENSG00000111665	245.876	2.50354	0.680598	3.68023	0.00023302	0.0235606	CDCA3	83461	422.686	328.358	546.485	47.6562	26.6744	103.394
ENSG00000123485	664.568	2.46464	0.670523	3.67646	0.000236489	0.0235606	HJURP	55355	1775.59	648.756	1068	237.74	185.959	71.3563
ENSG00000139211	643.753	-2.48317	0.675802	-3.67533	0.00023754	0.0235606	AMIGO2	347902	119.206	192.04	160.894	390.998	1898.45	1100.93
ENSG00000154096	31.1919	3.57869	0.976707	3.67557	0.000237322	0.0235606	THY1	7070	102.548	1.99005	80.4471	2.16619	0	0
ENSG00000157601	4929.84	2.82331	0.769513	3.67782	0.000235232	0.0235606	MX1	4599	20744.4	1233.83	5079.26	775.497	1207.21	538.813
ENSG00000243064	25.417	3.58762	0.980479	3.67936	0.000233818	0.0235606	ABCC13	150000	23.9453	4.97512	122.058	0	1.52425	0
ENSG00000165813	3173.38	-2.63469	0.718373	-3.67182	0.000240826	0.023764	CCDC186	55088	211.343	906.467	884.918	2619.47	10912.9	3505.2
ENSG00000253552	29.6091	-3.55456	0.990479	-3.66458	0.000247743	0.0243218	NA	NA	1.0411	0	0	2.70774	13.7183	160.188
ENSG00000047597	353.758	3.07797	0.844996	3.66281	0.000249468	0.0243668	XK	7504	1622.55	35.8209	338.433	75.2752	21.3395	29.125
ENSG00000101412	2469.9	2.23054	0.612515	3.64243	0.000270075	0.0261145	E2F1	1869	3612.61	4636.81	4319.18	841.565	382.587	1026.66
ENSG00000104738	6061.06	2.49486	0.685392	3.64262	0.000269879	0.0261145	MCM4	4173	19112	5181.09	7703.5	2394.18	705.728	1269.85
ENSG00000237438	13.8903	-3.42941	1.00246	-3.63829	0.000274459	0.0264057	CECR7	100130418	0	0	0	16.2464	35.0578	32.0375
ENSG00000168542	20.5298	3.01334	1.0155	3.63644	0.000276427	0.0264627	COL3A1	1281	100.987	0	22.1923	0	0	0
ENSG00000109805	1059.71	2.62211	0.722804	3.63152	0.00028176	0.0268398	NCAPG	64151	2400.77	321.393	2965.45	210.662	289.608	170.381
ENSG00000211810	18.5535	-3.57169	0.987638	-3.62799	0.000285633	0.0270746	NA	NA	0.52055	0	0	37.9084	67.067	5.82501
ENSG00000142089	29715.1	2.5798	0.712623	3.62409	0.000289976	0.0272857	IFITM3	10410	32770.2	70455.7	55436.4	3554.72	2115.66	13958.2
ENSG00000266076	71.5805	-3.14741	0.864719	-3.62345	0.000290695	0.0272857	NA	NA	16.137	0	5.54807	99.1033	113.557	195.138
ENSG00000070087	102.78	-2.82055	0.780288	-3.62157	0.000292819	0.0273516	PFN2	5217	14.0548	5.97015	33.2884	100.728	349.053	113.588
ENSG00000172201	20.0575	3.01338	1.01544	3.62024	0.000294327	0.0273596	ID4	3400	26.0275	0	94.3173	0	0	0
ENSG00000115008	20.4359	-3.16956	1.01215	-3.61695	0.000298099	0.027577	IL1A	3552	0	0	0	1.0831	112.795	8.73751
ENSG00000051180	315.061	2.68384	0.745121	3.60409	0.000313243	0.0287406	RAD51	5888	766.769	137.313	801.697	103.436	56.3973	24.7563
ENSG00000154146	3279.23	2.51151	0.697476	3.60375	0.000313664	0.0287406	NRGN	4900	2465.32	12289.5	2610.37	928.755	622.656	758.707
ENSG00000130600	895.684	3.21486	0.909707	3.5987	0.000319812	0.029165	H19	283120	4913.47	220.895	16.6442	66.0688	43.4411	113.588
ENSG00000109956	33.2395	-3.40252	1.00043	-3.59298	0.000326913	0.029672	B3GAT1	27087	1.0411	0	0	36.8253	161.571	0
ENSG00000105855	150.935	-3.09871	0.874217	-3.58848	0.00033261	0.0300474	ITGB8	3696	1.0411	9.95025	38.8365	115.891	655.428	84.4626
ENSG00000224940	2584.2	2.60612	0.728411	3.58213	0.000340804	0.0306437	PRRT4	401399	6228.9	1681.59	5950.31	1124.25	201.201	318.919
ENSG00000103355	14.9652	-3.30767	1.00708	-3.57907	0.000344814	0.0308601	PRSS33	260429	0	0	0	40.0745	4.57275	45.1438
ENSG00000122585	21.384	2.86122	1.01644	3.5611	0.000369308	0.0323034	NPY	4852	6.24659	0	122.058	0	0	0
ENSG00000138311	18.9379	-3.54873	0.973295	-3.55835	0.000373185	0.0323034	ZNF365	22891	1.0411	0	0	24.3697	67.8291	20.3875
ENSG00000146592	678.991	-2.78189	0.781732	-3.56475	0.000364204	0.0323034	CREB5	9586	119.206	184.08	47.1586	307.599	2960.09	455.807
ENSG00000147231	48.6193	-3.42715	0.964985	-3.56079	0.000369738	0.0323034	CXorf57	55086	5.2055	0	0	40.6161	240.069	5.82501
ENSG00000171345	23.9137	-2.96162	1.01548	-3.55797	0.000373734	0.0323034	KRT19	3880	0	0	0	16.788	0	126.694
ENSG00000186666	101.149	-2.60252	0.729526	-3.5583	0.000373266	0.0323034	BCDIN3D	144233	21.3425	25.8706	16.6442	80.1491	305.612	157.275
ENSG00000188582	18.4739	2.97476	1.01571	3.55977	0.000371182	0.0323034	PAQR9	344838	69.2331	0	41.6106	0	0	0
ENSG00000245164	729.795	-3.16036	0.901252	-3.55752	0.000374372	0.0323034	LINC00861	100130231	92.1373	53.7313	52.7067	3972.25	189.007	18.9313
ENSG00000113140	5467.41	2.41679	0.680263	3.55493	0.000378086	0.0324782	SPARC	6678	5983.72	7546.27	15093.5	2629.21	752.218	799.482
ENSG00000175643	174.964	2.55474	0.719513	3.55097	0.000383812	0.0328236	RMI2	116028	350.33	86.5671	496.553	36.2837	48.0139	32.0375
ENSG00000163808	535.757	2.58301	0.72938	3.5449	0.000392763	0.0334405	KIF15	56992	1371.13	182.09	1314.89	146.218	64.7806	135.431
ENSG00000255836	86.9065	-3.05879	0.863744	-3.53876	0.000402017	0.0340776	NA	NA	11.4521	11.9403	5.54807	95.854	12.194	384.451
ENSG00000069667	2174.64	-2.76041	0.783015	-3.53498	0.000407807	0.0341021	RORA	6095	385.207	93.5323	665.769	2314.03	8712.61	876.664
ENSG00000115896	121.414	-2.52683	0.714134	-3.5345	0.000408542	0.0341021	PLCL1	5334	26.548	23.8806	33.2884	350.923	205.012	88.8314
ENSG00000117650	398.46	2.63653	0.74782	3.52941	0.000416485	0.0341021	NEK2	4751	1048.39	107.463	993.105	69.8597	116.605	55.3376
ENSG00000180730	14.2437	-3.26794	1.00779	-3.53219	0.000412126	0.0341021	SHISA2	387914	0	0	0	6.49857	23.6259	55.3376
ENSG00000180988	16.6193	-3.17186	1.0112	-3.5295	0.000416353	0.0341021	OR52N2	390077	0	0	0	2.70774	85.358	11.65
ENSG00000197561	121079	2.68227	0.760243	3.5353	0.000407314	0.0341021	ELANE	1991	65269.6	77131.3	514135	17648	39805	12487.4
ENSG00000204010	80.1744	3.30404	0.970524	3.53298	0.000410898	0.0341021	IFIT1B	439996	270.686	0	199.731	7.58167	3.0485	0
ENSG00000261468	183.312	-2.35177	0.665071	-3.53141	0.00041335	0.0341021	NA	NA	50.4933	63.6816	33.2884	251.82	476.328	224.263
ENSG00000260872	13.1445	-3.3006	1.00619	-3.52562	0.000422489	0.0344471	NA	NA	0	0	0	18.4126	16.7668	43.6876
ENSG00000172137	17.435	-3.13146	1.01224	-3.52304	0.000426635	0.0346384	CALB2	794	0	0	0	1.0831	84.5959	18.9313
ENSG00000148516	2103.11	-2.34866	0.667573	-3.51997	0.000431593	0.0347478	ZEB1	6935	445.07	430.846	829.437	1829.35	2379.35	6704.58
ENSG00000151490	147.736	-2.44174	0.692187	-3.52036	0.000430961	0.0347478	PTPRO	5800	35.9179	55.7214	16.6442	173.295	304.85	299.988
ENSG00000165092	77.8902	3.25354	0.953105	3.51713	0.000436244	0.0349758	ALDH1A1	216	239.973	0	213.601	1.0831	6.85913	5.82501
ENSG00000165304	292.639	2.35344	0.669644	3.51519	0.000439447	0.0350865	MELK	9833	581.454	208.955	729.572	85.5646	55.6351	94.6564
ENSG00000117586	160.786	-2.92207	0.835138	-3.50464	0.000457219	0.0362791	TNFSF4	7292	42.1645	1.99005	22.1923	63.3611	371.917	463.088
ENSG00000174946	77.4405	-3.29128	0.945214	-3.5041	0.000458156	0.0362791	GPR171	29909	13.0137	0	0	116.974	320.093	14.5625
ENSG00000157456	2605.85	2.44115	0.697776	3.50136	0.000462892	0.036504	CCNB2	9133	4385.11	2177.11	7143.15	260.485	464.896	1204.32
ENSG00000090889	271.003	2.71143	0.777642	3.49091	0.00048137	0.0375001	KIF4A	24137	704.303	68.6567	704.605	78.5244	49.5381	20.3875
ENSG00000148773	3981.94	2.61541	0.750255	3.49164	0.000480068	0.0375001	MKI67	4288	9754.06	5653.73	6033.53	1927.91	334.573	187.857
ENSG00000167775	1902.43	2.13767	0.612212	3.49246	0.0004786	0.0375001	CD320	51293	1915.1	2900.5	4757.47	543.714	528.915	768.901
ENSG00000184661	564.171	2.66868	0.766548	3.48771	0.000487174	0.0377114	CDCA2	157313	1919.27	104.478	1034.72	101.269	88.4065	136.888
ENSG00000211821	13.6199	-3.22612	1.00874	-3.48726	0.000488003	0.0377114	NA	NA	0	0	0	40.0745	35.8199	5.82501
ENSG00000137648	33.197	3.22283	0.941853	3.48595	0.000490386	0.037744	TMPRSS4	56649	139.507	13.9303	38.8365	1.0831	0	5.82501
ENSG00000119714	66.4123	-2.97992	0.850057	-3.47947	0.000502406	0.0379156	GPR68	8111	11.9726	11.9403	0	101.269	233.972	39.3188
ENSG00000167772	55.9159	3.19728	0.925965	3.48337	0.000495141	0.0379156	ANGPTL4	51129	13.0137	199.005	110.961	1.0831	11.4319	0
ENSG00000180336	46.4218	3.2197	0.927726	3.47839	0.000504438	0.0379156	MEIOC	284071	201.453	8.95522	58.2548	7.58167	2.28638	0
ENSG00000182240	391.583	-2.99518	0.866597	-3.47864	0.000503967	0.0379156	BACE2	25825	61.4248	53.7313	24.9663	1989.65	28.9608	190.769
ENSG00000233968	70.7028	-3.13135	0.992929	-3.4808	0.000499914	0.0379156	LOC101928834	101928834	0	0	8.32211	382.333	1.52425	32.0375
ENSG00000245248	32.5865	3.19786	0.914214	3.48022	0.000501003	0.0379156	NA	NA	118.685	10.9453	58.2548	5.41548	0.762125	1.45625
ENSG00000245954	19.6233	-3.44573	0.966457	-3.47428	0.000512219	0.0383507	LINC02273	100996286	1.56165	0	0	35.2006	19.8153	61.1626
ENSG00000126243	56.5117	-3.01174	0.878337	-3.4729	0.000514875	0.0384001	LRFN3	79414	2.0822	1.99005	16.6442	229.075	42.679	46.6001
ENSG00000225241	475.306	-2.52316	0.728453	-3.46771	0.000524909	0.0389973	NA	NA	42.1645	106.468	174.764	602.201	1607.32	318.919
ENSG00000160654	733.028	-2.55559	0.74005	-3.45825	0.000543692	0.0401754	CD3G	917	112.959	75.6219	291.274	1473.01	2143.86	301.444
ENSG00000188848	413.696	-3.05559	0.896468	-3.45763	0.000544942	0.0401754	BEND4	389206	11.9726	21.8905	94.3173	131.055	2186.54	36.4063
ENSG00000141040	73.8627	-3.21239	0.93018	-3.4553	0.000549687	0.0403705	ZNF287	57336	15.0959	0	0	42.7823	296.467	88.8314
ENSG00000164674	1334.3	-2.57138	0.746073	-3.45185	0.000556753	0.040734	SYTL3	94120	78.0824	349.254	427.202	864.852	1463.28	4823.11
ENSG00000172575	1377.58	-2.30112	0.668207	-3.44539	0.000570244	0.041563	RASGRP1	10125	354.494	173.134	626.932	2503.03	3368.59	1239.27
ENSG00000080561	21.1805	-3.3975	0.960886	-3.44078	0.000580044	0.0421178	MID2	11043	2.0822	0	0	68.235	32.0093	24.7563
ENSG00000131152	723.152	2.60101	0.757474	3.43945	0.000582889	0.0421652	NA	NA	167.096	2580.1	1145.68	120.224	121.94	203.875
ENSG00000119333	2081.98	1.95848	0.570035	3.436	0.000590372	0.0422965	WDR34	89891	2888.53	3480.6	3817.08	898.428	680.578	726.67
ENSG00000141756	137.717	3.06784	0.907514	3.43513	0.000592278	0.0422965	FKBP10	60681	14.5754	111.443	660.221	6.49857	1.52425	32.0375
ENSG00000177272	634.586	-2.33781	0.68042	-3.43711	0.000587962	0.0422965	KCNA3	3738	193.644	81.592	238.567	1632.23	1205.68	455.807
ENSG00000240964	12.3361	-3.20481	1.00853	-3.43457	0.000593496	0.0422965	NA	NA	0	0	0	29.7851	12.194	32.0375
ENSG00000183971	10484.5	2.44568	0.714134	3.42809	0.000607838	0.0431588	NPW	283869	7513.09	19326.4	28453.3	880.557	1846.63	4887.18
ENSG00000112667	867.96	2.35202	0.686683	3.42687	0.000610578	0.0431939	DNPH1	10591	1125.95	1477.61	1914.09	395.871	67.067	227.175
ENSG00000186472	36.8606	3.19926	1.00314	3.42233	0.000620877	0.0437616	PCLO	27445	27.5891	0	191.409	2.16619	0	0
ENSG00000124440	243.123	2.93864	0.865289	3.41728	0.0006325	0.0444181	HIF3A	64344	129.617	1214.93	22.1923	50.9055	23.6259	17.475
ENSG00000017483	1631.28	2.16613	0.634352	3.41564	0.000636326	0.0445243	SLC38A5	92745	2636.06	2714.43	2907.19	605.451	208.06	716.476
ENSG00000244210	36.8554	3.01894	0.877766	3.41372	0.000640821	0.0445901	NA	NA	94.74	75.6219	38.8365	8.12322	3.81063	0
ENSG00000248905	38.6222	-2.78761	0.810767	-3.41326	0.000641901	0.0445901	FMN1	342184	5.2055	7.9602	5.54807	106.143	61.7321	45.1438
ENSG00000102409	1273.1	-2.61898	0.769823	-3.40945	0.000650948	0.0448012	BEX4	56271	176.987	92.5373	493.779	1706.42	4682.5	486.388
ENSG00000138795	2296.98	-2.22832	0.65385	-3.40904	0.000651925	0.0448012	LEF1	51176	771.454	575.124	693.509	6822.42	3349.54	1569.84
ENSG00000186185	428.346	2.80551	0.825492	3.41021	0.00064912	0.0448012	KIF18B	146909	993.208	472.637	904.336	161.923	35.0578	2.9125
ENSG00000133134	270.106	-2.31581	0.681489	-3.39921	0.000675808	0.0462772	BEX2	84707	63.507	45.7711	113.736	336.843	781.178	279.6
ENSG00000112742	670.295	2.54533	0.7511	3.39356	0.000689893	0.046333	TTK	7272	1048.91	156.219	2382.9	154.341	142.517	136.888
ENSG00000117632	16291.7	2.17726	0.641195	3.39677	0.000681862	0.046333	STMN1	3925	22276.9	12282.6	48093.5	5380.82	5076.52	4639.62
ENSG00000152495	876.814	-2.29577	0.676561	-3.39523	0.000685705	0.046333	CAMK4	814	185.836	115.423	432.75	2304.83	1317.71	904.333
ENSG00000168671	105.339	2.93742	0.871453	3.39684	0.000681687	0.046333	UGT3A2	167127	62.4659	19.9005	510.423	11.3725	4.57275	23.3
ENSG00000172175	2307.24	-1.94211	0.572396	-3.3931	0.00069107	0.046333	MALT1	10892	935.948	826.865	815.567	3012.63	3620.09	4632.34
ENSG00000204850	66.8446	3.09863	0.927062	3.39373	0.00068948	0.046333	NA	NA	278.494	105.473	0	3.79084	4.57275	8.73751
ENSG00000081059	5272.04	-2.18857	0.645732	-3.39039	0.000697931	0.0466305	TCF7	6932	1243.59	1786.07	1805.9	15678.9	6936.86	4180.9
ENSG00000073111	5801	1.97516	0.583501	3.38545	0.000710608	0.0473132	MCM2	4171	12116.8	6343.28	10025.4	1835.85	2207.11	2277.58
ENSG00000253558	20.7973	-3.34339	0.964575	-3.38407	0.000714193	0.0473879	NA	NA	2.0822	0	0	29.2436	22.1016	71.3563
ENSG00000163508	395.895	-2.92213	0.873912	-3.37818	0.000729685	0.0482495	EOMES	8320	14.5754	10.9453	124.832	109.393	1919.03	196.594
ENSG00000239672	5495.83	2.04963	0.607076	3.37689	0.000733099	0.0483092	NME1	4830	6717.69	9403.98	11207.1	1898.13	1119.56	2628.53
ENSG00000169252	210.823	-2.29033	0.678528	-3.3723	0.000745422	0.0487984	ADRB2	154	96.3017	28.8557	49.9327	327.095	286.559	476.194
ENSG00000196329	385.756	-2.20825	0.654663	-3.37224	0.000745594	0.0487984	GIMAP5	55340	94.74	160.199	91.5432	416.992	1080.69	470.369
ENSG00000163362	43.6505	3.00265	0.888224	3.37111	0.000748665	0.0488333	C1orf106	55765	82.7674	23.8806	141.476	9.20631	4.57275	0
ENSG00000175265	1812.29	-2.79525	0.833528	-3.36951	0.000753018	0.0489512	GOLGA8A	23015	254.549	431.841	155.346	3299.11	6641.16	91.7439
ENSG00000007038	9551.31	2.94938	0.885519	3.36756	0.000758368	0.049133	PRSS21	10942	7612.52	16174.1	30151	2283.71	1080.69	5.82501
Supplementary Table 5 t(8;21) EFS groups DEGs
