# Supplementary material for: A compound combination screening approach with potential to identify new treatment options for paediatric acute myeloid leukaemia
Source: Sci Rep. 2020 Oct 28;10:18514. doi: 10.1038/s41598-020-75453-3 (PMC7595190; doi:10.1038/s41598-020-75453-3)
Supplement: Supplementary file 9 — Supplementary Table 6. [file 41598_2020_75453_MOESM9_ESM.xlsx]

## Sheet: Sheet1
		MV4-11									CMK									Kasumi-1
		24h			48h			72h			24h			48h			72h			24h			48h			72h
		0.01 µM	0.1 µM	1 µM	0.01 µM	0.1 µM	1 µM	0.01 µM	0.1 µM	1 µM	0.01 µM	0.1 µM	1 µM	0.01 µM	0.1 µM	1 µM	0.01 µM	0.1 µM	1 µM	0.01 µM	0.1 µM	1 µM	0.01 µM	0.1 µM	1 µM	0.01 µM	0.1 µM	1 µM
1	Navitoclax	0.946019	1.03887	1.31844	1.01679	1.41192	2.56376	1.06762	1.66757	2.62866	0.932017	1.23869	1.61627	0.930846	1.36349	2.38949	0.931955	1.36337	2.06912	1.04049	1.22206	1.57009	1.00138	1.52987	2.07409	1.0469	1.70029	2.11144
2	ABT-737	0.961254	1.07993	1.27242	1.14993	1.59039	2.34204	1.31114	1.88029	2.5938	0.932131	0.982212	1.48107	0.938472	0.991637	1.66585	0.907064	1.02221	1.52458	1.07089	1.17403	1.4395	1.10791	1.48831	1.81236	1.18043	1.66317	1.8427
3	Lenalidomide	0.939427	0.943399	0.952486	0.941912	0.929088	0.957622	0.935489	0.914673	0.943897	0.937816	0.931663	0.947843	0.942104	0.928597	0.969338	0.905232	0.89813	0.783127	0.985852	0.950643	0.985938	0.896672	0.933425	1.00342	0.880112	0.914708	0.981873
4	Obatoclax Mesylate	0.935033	0.96023	1.21468	0.929575	0.996606	1.7832	0.916195	1.02416	2.14387	0.914053	0.921192	1.01502	0.906879	0.880134	1.00366	0.893626	0.725657	0.819204	0.97495	0.976706	1.17258	0.916629	1.01125	1.30614	0.920899	1.04885	1.42367
5	Nutlin-3	0.98103	0.99099	1.00832	1.00051	0.99942	1.23695	0.994828	1.02703	1.46089	0.980682	1.00303	1.01622	0.981807	1.01261	1.00845	0.970513	1.02921	1.02915	1.0192	0.976706	1.0139	1.00911	0.976595	1.0126	0.998205	0.959149	1.04628
6	HA14-1	0.969897	0.943979	0.9604	0.990919	0.943681	0.956559	1.00585	0.947569	0.95741	0.931449	0.943698	0.954212	0.91511	0.948033	0.96721	0.891946	0.975286	0.968284	0.94609	0.922596	1.0139	0.929981	0.902296	1.05073	0.927425	0.875144	1.05882
7	TW-37	0.952318	0.955732	0.933286	0.951679	0.943681	1.15524	0.957214	0.94487	1.83775	0.94714	0.932024	0.924048	0.941498	0.922459	1.51194	0.931955	0.94671	1.60187	0.976745	0.950519	0.940314	0.910726	0.939739	0.909105	0.91475	0.932457	0.918614
8	Sepantronium Bromide	0.949535	1.02175	1.3457	0.938485	1.83286	2.26121	0.95689	2.1389	2.47752	0.916213	0.955373	1.05744	0.909663	1.02066	1.52883	0.922411	0.927259	1.40809	1.01869	1.07512	1.50025	1.0323	1.41093	2.08485	1.11379	1.5732	2.1515
9	Serdemetan	0.969604	0.92918	1.20691	0.947909	0.917659	3.08449	0.952999	0.945882	3.17418	0.965901	0.949596	0.924648	0.96595	0.971434	1.66957	0.986699	1.04562	2.27705	0.982517	0.969011	1.01015	0.932792	0.964407	1.45409	0.903831	0.955491	1.76734
10	Thalidomide	0.963891	0.953991	0.951753	0.958876	0.962144	0.965421	0.973103	0.95786	1.11973	0.978976	0.945142	0.982334	0.985075	0.950079	0.962155	0.989295	0.986256	1.18612	0.980465	0.937985	0.972425	0.960057	0.933866	0.981106	0.950391	0.908475	0.997147
11	Celastrol	0.930638	0.966179	1.28605	0.955449	0.976034	1.96399	0.964348	1.0056	2.21244	0.958965	0.945624	2.38325	0.961471	0.940489	3.09371	0.979675	0.932421	2.2473	0.915947	0.953746	1.22543	0.922532	0.961911	1.42877	0.903329	0.951562	1.46762
12	Staurosporine	0.985132	1.0071	1.36505	1.4073	1.47733	2.33814	1.83142	1.96245	2.42264	0.959761	1.01146	1.09506	0.997906	1.2906	1.44609	1.06687	1.39591	1.29325	0.984057	1.08145	1.66936	1.18423	1.54	2.08121	1.24293	1.74392	2.11937
13	Fludarabine	0.938255	0.99215	0.993815	0.968129	0.984826	0.983499	0.975859	0.980128	1.01046	1.00194	0.981008	0.975724	1.00468	0.982303	0.960958	1.00304	0.938782	0.907055	0.951349	0.989985	1.02447	0.990837	0.989516	1.01402	0.986283	0.984486	1.03086
14	Pomalidomide	0.98059	1.04453	1.0117	0.995202	1.00839	0.967902	0.99191	0.983164	0.959745	1.0024	1.01049	1.02788	0.98798	1.01261	1.03944	0.953028	0.95178	0.983522	0.992009	1.00823	1.00868	0.996177	0.998326	1.01687	0.982518	0.984622	1.00118
15	VX-765	0.971948	0.995052	1.00041	0.980637	0.989046	1.00175	0.987208	0.995648	1.01313	0.988755	0.970537	0.95974	0.988222	0.980768	0.974526	1.00502	0.995013	1.02584	0.953786	0.979684	0.996508	0.952608	0.960883	1.02431	0.947504	0.947768	1.03058
16	(S)-10-Hydroxycamptothecin	1.00872	1.08588	1.27345	1.35041	1.65421	2.29702	1.88703	1.92618	2.44916	0.963968	1.55678	0.987862	1.06255	2.1981	1.00778	1.1856	2.02174	0.877679	0.962251	0.972486	0.980185	0.971582	1.06704	1.23208	0.996825	1.26577	1.58765
17	PAC-1	0.973559	0.950073	0.904121	0.955449	0.950891	1.06769	0.955268	0.957353	1.31391	0.916895	0.920229	0.912751	0.9093	0.917089	0.937413	0.921342	0.952701	1.05834	1.00099	0.917508	0.915695	0.933916	0.918155	0.913694	0.929684	0.917824	0.892101
18	TH-302	0.981323	0.970096	0.970366	0.971042	0.982892	1.37768	0.974075	1.03614	2.78715	0.973974	0.9715	0.975364	0.97987	0.995601	1.23831	0.991357	1.06599	1.88617	1.03434	0.961937	0.976706	0.96849	0.955744	0.97446	0.957921	0.951562	0.976685
19	AT101	0.979272	1.00289	0.972857	1.00308	1.00012	0.958508	1.0005	0.992949	1.02397	0.986481	0.998339	0.985579	0.966676	0.982303	0.978517	0.951883	0.961367	0.849681	0.960199	0.990357	0.980319	0.957387	0.973071	0.966231	0.955285	0.975273	0.97755
20	Apoptosis Activator 2	0.971362	1.0232	1.01814	0.978239	1.0272	1.13008	0.97975	1.02129	1.13141	1.01388	1.02734	0.981372	1.01897	1.03997	1.01164	1.00564	1.02396	0.985909	0.997268	0.999541	1.01618	1.00306	0.984524	1.03602	1.00862	0.970801	1.03937
21	Pifithrin-a	0.969018	1.03655	1.01301	0.992975	1.03265	1.01558	0.991586	1.02972	1.01797	1.02184	1.00412	1.02908	1.02405	1.0121	1.06272	1.02358	1.01161	1.03337	1.00791	0.987379	1.01992	1.0018	0.962939	1.02953	1.00837	0.958743	1.02236
22	Pifithrin-m	0.989233	0.993892	1.01609	1.00017	0.986936	1.0232	1.00342	0.978947	1.03215	0.968971	1.01278	1.00228	0.96026	1.00366	1.03505	0.938674	0.997963	0.960297	0.993676	1.00239	0.986875	0.986339	0.980412	0.984904	0.97913	0.979744	0.982593
23	Tenovin-6	1.003	0.985621	1.02107	0.992975	0.96355	1.02125	0.988667	0.952293	1.04533	0.977839	1.00026	1.01238	0.970065	0.990998	1.03026	0.94043	0.972521	0.874742	0.990213	0.947168	0.958242	0.964836	0.911987	0.999778	0.965953	0.87948	1.00651
24	b-AP15	0.96682	1.11316	1.68044	0.96453	1.66019	2.1157	0.982993	1.78093	1.91665	0.921216	1.13494	2.14337	0.908332	1.16286	3.3567	0.929053	1.07272	2.47772	1.00868	1.00736	1.24684	0.936586	1.04561	1.78007	0.951144	1.03597	1.94689
25	LCL161	0.990259	0.975175	0.9689	0.973441	0.989925	1.02302	0.977156	1.00105	1.02731	0.960443	0.96476	0.964427	0.958082	0.980513	0.991021	0.99296	1.03189	0.981319	0.996883	0.997679	1.02822	0.955279	1.02255	1.10422	0.95516	1.03787	1.16977
26	GDC-0152	1.00945	0.988378	1.01433	0.970185	0.992914	1.0271	0.973751	1.00273	1.03832	0.985912	1.00532	1.01142	0.983501	1.00187	1.02494	0.983035	1.01787	0.959471	0.982774	1.00674	0.987544	0.948814	1.03283	1.04456	0.940477	1.0689	1.09902
27	Birinapant	0.987036	0.988378	1.0328	0.988691	1.03705	1.20079	1.00002	1.07831	1.31692	0.984775	0.997858	0.983415	0.974181	0.996368	1.02747	0.987768	0.999806	0.951577	0.992907	1.01903	1.04253	1.03441	1.09671	1.25645	1.04577	1.19667	1.50451
28	Embelin	1.01428	1.00274	1.01976	1.00291	0.999244	1.00246	1.00391	1.0024	1.00946	1.02775	0.994006	0.986179	1.0416	0.990103	1.03665	1.0871	0.972797	1.05145	0.990983	1.01096	1.02086	0.988026	0.99906	1.02763	0.992433	0.996274	1.03577
29	RG-7112	0.992749	1.02813	1.06783	1.00565	1.06518	1.62546	1.01493	1.13263	2.02276	0.986822	0.994849	1.02151	0.992701	0.995857	1.05248	1.01266	1.00478	1.01997	0.976617	0.98713	1.02969	0.99182	0.968812	1.02984	1.00912	0.960098	1.03043
30	GSK2656157	1.04065	1.02001	1.03295	1.04335	1.00962	1.0349	1.06422	1.01673	1.04015	0.981023	1.00207	1.00421	0.975149	0.997264	1.05101	0.965932	1.00202	0.90733	1.03087	1.01083	1.03156	1.02176	1.02388	1.03428	1.01891	1.03855	1.03692
31	NSC 319726	0.984253	0.983155	1.02474	1.3074	1.52832	1.38087	2.10736	2.27015	1.68243	0.934292	0.921673	1.04242	0.961713	1.28676	1.4151	1.0232	1.41592	1.39725	1.01189	0.971493	1.01872	1.02808	1.1804	1.25043	1.18909	1.598	1.48837
32	Idasanutlin	0.982788	0.971257	0.967435	0.967272	0.958275	1.03277	0.969536	0.971861	1.10422	0.938044	0.942615	0.963466	0.94404	0.953276	1.01403	0.959518	1.00561	0.933125	1.00804	0.96566	1.0139	0.97116	0.94899	1.03048	0.961686	0.946819	1.02669
33	GSK2606414	0.987182	0.985766	1.04775	0.984064	0.980606	1.34081	0.979264	0.977091	1.77285	0.971245	0.981369	0.971999	0.96595	0.98729	1.01337	0.935314	0.978051	0.912838	1.0682	1.01418	0.955165	1.0285	1.05045	1.02114	1.02343	1.06957	1.07914
34	Tasisulam	0.957152	0.990119	1.00422	0.954935	0.983595	0.988639	0.954133	0.992274	1.00145	0.98	0.989674	0.985579	0.97176	0.990103	1.00113	0.933635	0.959338	0.90274	1.02433	1.00612	0.975368	1.01614	0.989516	0.96275	1.00975	0.984351	0.960402
35	K-Ras(G12C) inhibitor 12	0.958764	0.991425	0.993375	0.975497	0.990804	0.995729	0.970671	1.00729	1.02648	1.01047	0.998821	0.991588	0.986043	0.99688	1.0018	0.963107	0.991787	1.02125	0.988802	1.00736	0.99517	1.01304	0.982028	0.964174	1.00159	0.979066	0.958241
36	Poziotinib	0.975024	1.0203	1.01111	0.985778	1.02316	1.031	0.987694	1.03495	1.0932	1.0165	1.02855	0.998678	1.01461	1.02169	0.999534	1.02312	1.01677	0.915225	0.991496	1.02771	0.994367	0.982263	1.01668	1.00279	0.981514	1.01565	1.03908
37	MG-101	0.984838	1.01058	1.15635	1.01217	1.017	2.15912	1.0138	1.01336	2.41913	0.990574	0.984378	2.35416	0.966555	0.983581	3.64909	0.961809	1.01428	2.81783	1.00945	1.01369	1.0325	0.992664	1.00288	1.11498	0.999084	1.00102	1.15954
38	Calpeptin	0.97854	1.01275	1.0073	0.987834	1.01507	1.01274	0.985587	1.0137	0.999283	1.00229	0.99196	0.993871	0.980354	1.00212	1.00885	0.961121	1.02202	1.01115	0.957121	0.964791	1.01363	0.96849	0.929755	1.0232	0.961686	0.913353	1.03432
39	ISRIB	0.993042	1.01203	0.993522	0.993831	1.01507	1.0076	0.983155	1.00813	0.992443	0.998874	0.974509	0.971037	0.970792	0.970027	1.02108	0.928901	0.973166	1.01115	1.01612	0.99135	0.966136	0.992523	0.965435	0.962275	0.98666	0.95373	0.960979
40	FTI 277 HCl	0.941624	0.947462	0.926545	0.935915	0.942978	0.930682	0.952674	0.931543	0.943563	0.93395	0.895677	0.938108	0.923826	0.896757	0.977586	0.941423	0.940718	1.0364	0.973539	0.932276	0.940983	0.922251	0.926524	0.973352	0.92617	0.924463	0.997435
41	YH239-EE	0.982495	0.988523	0.953805	0.96453	0.983067	0.992538	0.957052	0.985357	1.01713	0.995691	0.958141	0.959981	0.984712	0.958391	0.970935	1.0038	0.961643	0.869968	1.06397	0.988868	0.977108	1.00714	0.981734	0.971453	1.00385	0.999661	0.970057
42	UMI-77	0.989526	0.987507	0.982823	0.982865	0.985178	0.997324	0.98964	0.988562	1.03432	0.973405	0.960548	0.984377	0.96595	0.96146	1.0304	0.955395	0.968925	1.02694	1.04793	0.985145	0.980319	0.99688	0.972483	1.03064	1.00548	0.996816	1.07784
43	PF-06463922	0.983813	0.99215	0.964064	0.958876	0.991859	0.975878	0.958025	0.991599	0.97526	0.988869	0.95104	1.00445	0.966192	0.956601	1.04875	0.98166	0.948092	1.07211	1.05409	1.01332	0.922118	1.01121	0.988194	0.928569	1.01239	0.997087	0.914003
44	UNC-2025	1.02747	1.03742	1.07984	1.16347	1.47346	1.69813	1.2818	2.10027	2.22411	0.986822	1.07392	1.13135	0.978175	1.31157	1.75298	1.00403	1.32502	1.97834	1.05755	1.05228	1.09886	1.01065	1.1779	1.61898	1.01941	1.31604	1.92873
45	AGK2	1.00769	0.99839	0.969193	0.98732	0.991683	0.985094	0.982182	1.0056	0.984435	0.9493	0.993164	1.00397	0.938472	0.989847	1.05128	0.946844	0.991971	1.03181	1.00266	0.997927	0.938842	0.958371	0.979384	0.915593	0.957795	0.979337	0.916741
46	LRRK2-IN-1	1.02058	1.02204	1.02474	1.01199	1.03072	1.28516	1.0219	1.07578	1.61804	0.941114	0.969935	1.15623	0.923341	0.966703	1.88932	0.891488	0.941455	1.70625	1.04922	0.989985	1.03063	1.00602	0.982762	1.32576	1.00561	1.00129	1.6146
47	EI1	0.856422	0.689323	0.749344	0.857373	0.689961	0.641902	0.869046	0.678351	0.635359	0.768087	0.661674	0.720035	0.766611	0.672339	0.714176	0.800189	0.664382	0.69367	0.245229	0.941666	1.00758	0.24053	0.956199	0.971294	0.229657	0.925311	0.978179
48	MI-3 (Menin-MLL Inhibitor)	0.930744	0.882544	0.960533	0.933168	0.889127	0.950959	0.927236	0.876353	0.949896	0.943114	0.922812	0.600909	0.954341	0.94089	0.586364	0.984045	0.922632	0.582596	0.954668	0.987461	0.417045	0.967148	1.00741	0.357389	0.973665	0.965872	0.331202
49	GSK1324726A (I-BET726)	0.931319	0.97489	1.0888	0.996857	1.43076	1.87345	1.17253	2.03258	2.28295	0.99474	1.19591	1.32976	1.09842	1.71481	1.93098	0.995737	1.36804	1.57333	0.958747	1.06503	1.09444	0.979667	1.36224	1.65843	1.02635	1.49283	1.92121
50	Cerdulatinib	0.937065	0.941928	0.94907	0.939936	0.965141	1.06576	0.940931	0.965359	1.11076	0.96069	0.961285	1.12743	0.986218	1.06564	1.63529	0.983432	0.888451	1.34225	0.959339	0.979517	0.928359	0.98255	1.06107	1.08363	1.01407	1.06805	1.14758
51	SU9516	0.929339	0.92006	0.987236	0.920347	0.940375	1.02974	0.921406	0.940819	1.05476	0.910901	0.922316	0.934496	0.923085	0.923599	0.914031	1.03871	1.04885	0.880826	0.934272	0.97607	0.881224	0.941161	0.980529	0.94848	0.970797	0.966364	0.962625
52	MI-773	1.03559	0.993295	1.26323	1.03221	1.10827	2.25364	1.05412	1.21806	2.49268	0.996394	0.96302	1.01585	1.02784	0.971024	1.04248	1.05353	0.946942	1.0134	1.0012	0.990732	0.906266	0.995561	0.99416	1.02496	1.02716	1.0027	1.04422
53	PND-1186	0.940513	0.936348	0.978911	0.941366	0.966587	1.18488	0.948685	0.97221	1.38736	0.923884	0.92845	0.946449	0.935019	0.933091	1.02046	0.911524	0.916926	0.957305	0.92434	0.976129	0.928178	0.951921	0.987638	1.03177	0.975548	0.95989	1.07768
54	Defactinib	0.943705	0.954561	1.00107	0.943468	0.990992	1.12211	0.952371	1.00893	1.29501	0.941828	0.922812	0.945173	0.941525	0.930569	1.0094	0.9406	0.914705	0.888786	0.960758	0.954633	0.931007	0.963737	0.95827	0.985004	0.942336	0.955629	0.990663
55	CPI-360	0.942301	0.941735	0.941578	0.939852	0.951041	0.936314	0.940821	0.957272	0.94814	0.94195	0.935512	0.949002	0.9479	0.944341	0.972607	0.965127	0.918542	0.96472	0.935336	0.96982	1.03136	0.952484	0.947572	0.982461	0.965704	0.954359	0.976245
56	Picropodophyllin	0.934	0.921599	1.28417	0.932159	0.924467	2.59844	0.939226	0.93088	3.17572	0.955178	1.05954	1.34357	0.958493	1.22733	2.12198	0.97294	1.07776	1.57645	0.944736	0.992893	1.15867	0.978436	0.999337	1.35205	0.99669	1.0574	1.48106
57	NPS-1034	1.01241	1.04883	1.03091	1.03032	1.22916	1.23555	1.06033	1.40578	1.49019	1.0076	0.996909	0.944824	1.0231	1.02386	0.955766	1.10437	1.01308	1.02342	1.00782	0.484647	0.84005	1.01578	0.481896	0.814362	0.998188	0.469805	0.805453
58	Omaveloxolone	0.940194	0.943403	1.23403	0.939979	0.996957	2.11723	0.966395	1.10097	2.2363	0.971897	0.979686	2.13283	0.970426	0.951974	2.33336	0.999978	0.762103	1.56205	0.940243	0.970521	1.10901	0.950304	0.999682	1.34214	0.897826	0.946083	1.3396
59	L-685	0.952198	0.93699	0.91891	0.964277	0.95208	0.946957	0.9681	0.943908	0.966939	1.00135	0.942761	0.946623	1.00498	0.922471	0.948749	1.02908	0.898902	0.918718	0.95183	0.942834	0.912166	0.962717	0.973868	0.992522	0.961981	0.945919	1.00159
60	PF-4989216	0.97314	0.972004	1.01099	0.967135	0.993342	1.12834	0.968705	0.990965	1.12684	0.974224	0.969401	1.02763	0.999426	0.993525	1.1323	1.03639	0.91887	0.931762	0.959339	0.991316	0.984583	0.957689	1.05269	1.30134	0.956716	1.05416	1.40505
61	SP2509	0.970969	0.9797	0.953105	0.96991	0.978021	1.05907	0.96601	0.971985	1.17174	0.98439	0.936504	0.941865	0.991154	0.955924	0.906646	1.0449	0.969182	0.773943	0.937996	0.974143	0.937268	0.948546	0.986016	1.02415	0.960055	0.967593	1.04615
62	SecinH3	1.02084	1.0099	0.999659	1.01548	1.01454	1.0326	1.02112	1.00427	1.04638	1.02977	0.991643	0.995655	1.03716	0.996744	1.00599	1.04744	0.985086	1.00507	1.02319	1.01538	0.941121	1.02946	1.02046	0.988837	1.04428	1.01205	1.02022
63	BG45	0.952836	0.964373	0.954257	0.951497	0.983806	0.98912	0.936696	0.989561	1.00827	0.98733	0.966985	0.964959	0.989879	0.987186	1.02026	0.975646	1.01727	1.1087	0.967202	0.988279	0.932091	0.960361	0.995402	1.00052	0.904074	0.988201	1.05649
64	LY2409881	0.978568	0.955972	0.903093	0.975753	0.965774	0.92981	0.98702	0.965022	0.925888	0.990147	0.970393	0.956023	0.98491	0.978425	0.992656	0.95324	0.95035	1.00147	0.943081	0.957612	0.952558	0.930787	0.946882	1.02872	0.891149	0.948746	1.01471
65	SBE 13 HCl	0.971353	0.948789	0.952913	0.978191	0.9613	0.949049	0.99615	0.967436	0.945422	0.968345	0.96048	0.940008	0.978371	0.954961	0.967796	0.978827	0.96065	0.996437	0.942726	0.95253	0.975192	0.942251	0.936045	0.986884	0.930952	0.948542	0.979314
66	Monomethyl auristatin E	1.18832	1.29682	1.58328	2.41746	2.47621	2.50434	2.81339	2.73081	2.73984	1.23848	1.5216	1.97442	1.82371	2.24408	2.6372	1.4257	1.56437	1.777	1.057	1.16591	1.31434	1.27435	1.41718	1.55877	1.44235	1.53483	1.6215
67	Ro-3306	0.97563	0.996758	1.04993	0.96848	0.979151	1.11806	0.98075	0.955082	1.14564	1.0226	0.99629	1.03285	1.04255	1.00073	1.09417	1.06999	0.990918	1.08303	0.989667	1.00755	1.01534	0.991306	1.03564	1.00749	0.960312	1.00402	1.01467
68	Akti-1/2	1.00123	0.999516	1.04243	0.994755	0.998855	1.09946	0.95589	0.993212	1.21177	1.01813	0.983403	0.96641	0.990501	0.970028	0.966526	0.912668	0.905642	0.948625	0.972227	0.969002	1.07711	0.960748	0.990157	1.28998	0.960354	0.957719	1.34545
69	Sunitinib	1.01937	1.08718	1.11403	1.05714	1.41956	1.44327	1.03861	1.78415	1.72358	1.01893	1.00143	1.04585	1.01496	0.996644	1.16344	0.895535	0.964487	1.03728	0.987539	1.02841	1.08048	1.01058	1.15449	1.32032	1.11023	1.1792	1.44915
70	Dasatinib Monohydrate	1.00136	0.993167	1.02028	0.989374	0.983399	1.01468	0.977945	0.97002	1.00844	1.0106	1.01624	1.00093	1.02244	1.0379	1.0518	1.06817	0.987257	1.08859	1.03217	1.01684	0.927697	1.09174	1.14624	1.13044	1.13155	1.23242	1.24351
71	A-1210477	0.991146	1.05056	1.15462	0.985632	1.09634	1.4892	0.980805	1.1199	1.6737	0.995536	0.994865	0.984746	1.00122	0.98473	1.00776	0.999978	0.956989	0.94808	0.998239	1.01427	0.937689	0.981144	1.03281	1.03026	0.975676	1.03532	1.03211
72	Purvalanol A	1.01081	1.02882	1.00433	1.01813	1.03777	1.05571	1.02838	1.04471	1.07209	0.987759	0.992201	0.987183	1.00132	1.00491	1.02266	1.00076	0.964638	1.02151	0.997175	0.983314	0.928058	0.988528	0.964551	0.94778	0.974221	0.97423	0.92349
73	Pexidartinib	1.00558	1.0698	1.0911	1.00451	1.17036	1.40602	1.01485	1.21401	1.74453	1.01391	0.990032	0.963915	1.0024	1.00185	0.988814	0.979274	0.96739	0.9672	0.989904	0.999961	1.04099	0.997847	1.00296	1.12284	0.955818	1.03196	1.19803
74	TP-0903	0.949643	1.14214	1.42005	0.960703	1.9292	2.40387	0.975085	2.26765	2.5514	0.957506	1.0681	2.0563	0.971898	1.56315	2.41737	0.912864	1.3219	1.61953	0.957388	0.996807	1.47224	0.96968	1.33767	1.66399	0.960782	1.48546	1.71738
75	Spautin-1	0.982271	0.962192	1.0343	0.96537	0.942183	1.01527	0.962105	0.935821	1.01818	0.960323	0.970579	0.983237	1.07926	0.943445	0.96696	1.15822	0.91579	0.917429	1.03495	1.00002	1.04171	1.03572	1.00048	1.01309	0.986633	0.996763	1.01416
76	GSK621	0.975183	0.975146	1.00587	0.924046	0.966316	1.00067	2.36624	0.959238	1.00222	0.990208	0.99629	0.950337	0.942604	0.985128	0.914699	1.26598	0.961685	0.831526	0.969862	0.990031	0.946839	0.973056	0.989294	0.910408	1.13108	0.990741	0.876872
77	PD-1/PD-L1 inhibitor 2	1.01509	0.984445	0.985251	0.959611	0.959221	1.00458	1.00484	0.943964	1.00606	1.00632	0.989784	0.990432	0.959834	0.950614	0.983367	0.967861	0.927554	0.955619	1.0035	0.997099	0.978142	0.979772	1.02456	1.00141	0.993609	1.00934	0.999112
78	BIO-acetoxime	1.6958	1.02716	1.02476	1.56921	1.1089	1.19766	1.5605	1.17257	1.35854	1.01838	0.980615	0.972561	0.999295	0.969597	0.944639	0.970373	0.980997	1.11621	1.05263	1.01988	0.973627	1.04799	1.0443	1.07504	1.04	1.04122	1.11038
79	Tiplaxtinin	1.02377	1.00772	0.996841	1.02069	1.02127	1.0069	1.03658	1.03095	1.0038	1.0185	1.01469	0.968383	1.01368	1.01566	0.972139	1.00188	0.986777	0.943442	1.01964	1.01988	0.96827	1.00608	1.01707	0.983272	1.02793	1.02683	0.973429
80	Tenovin-1	1.00749	0.990666	0.998762	1.0151	0.988551	1.28867	1.02343	0.981082	2.01615	1.00423	0.99282	0.967048	0.998936	1.00361	1.01	0.9012	0.985212	0.999735	1.00374	0.984365	1.03437	1.0072	0.976422	1.01681	1.03311	0.981195	1.00815
	Supplementary Table 6	Normalised (to DMSO vehicle) data from the single agent screen of the 80 apoptosis inducing agents
